# Supplementary material for: Nfs1 cysteine desulfurase protein complexes and phosphorylation sites as assessed by mass spectrometry
Source: Data Brief. 2017 Oct 6;15:775–99. doi: 10.1016/j.dib.2017.09.068 (PMC5675994; doi:10.1016/j.dib.2017.09.068)
Supplement: Supplementary file 2 — Supplementary material [file mmc2.xlsx]

## Sheet: Nfs1-His6
#	Identified Proteins	Gene names	Molecular Weight	Total MS/MS Count
1	Cysteine desulfurase, mitochondrial	NFS1	54.466	1554	Nfs1, cysteine desulfurase
2	Alcohol dehydrogenase 3, mitochondrial	ADH3	40.369	1263
3	Elongation factor 1-alpha	TEF1	50.032	340
4	Heat shock protein 60, mitochondrial	HSP60	60.751	452
5	V-type proton ATPase catalytic subunit A;Endonuclease PI-SceI	VMA1	118.64	365
6	Repressible alkaline phosphatase;Soluble alkaline phosphatase	PHO8	63.003	165
7	Threonine dehydratase, mitochondrial	ILV1	63.83	213
8	Peroxisomal acyl-coenzyme A thioester hydrolase 1	TES1	40.259	110
9	Myosin tail region-interacting protein MTI1	BBC1	128.29	105
10	Casein kinase I homolog 2	YCK2	62.078	164	Yck2, casein kinase 1 homolog 2
11	Heat shock protein SSC1, mitochondrial	SSC1	70.627	132
12	Nicotinamidase	PNC1	24.993	87
13	Acetolactate synthase catalytic subunit, mitochondrial	ILV2	74.936	138
14	Cytochrome b-c1 complex subunit 2, mitochondrial	QCR2	40.478	92
15	ATP synthase subunit beta, mitochondrial	ATP2	54.793	149
16	2-oxoglutarate dehydrogenase, mitochondrial	KGD1	114.41	138
17	Protein ISD11	ISD11	11.266	35	Isd11, cysteine desulfurase accessory protein
18	ATP synthase subunit alpha, mitochondrial	ATP1	58.607	104
19	Glyceraldehyde-3-phosphate dehydrogenase 3	TDH3	35.746	79
20	Ketol-acid reductoisomerase, mitochondrial	ILV5	44.368	102
21	Cytochrome b-c1 complex subunit 1, mitochondrial	COR1	50.227	104
22	Mitochondrial outer membrane protein porin 1	POR1	30.428	75
23	Long-chain-fatty-acid--CoA ligase 1	FAA1	77.865	89
24	Alcohol dehydrogenase 2	ADH2	36.731	18
25	RNA-binding protein SRO9	SRO9	48.059	94
26	Carbon catabolite-derepressing protein kinase	SNF1	72.045	89
27	Glycerol-3-phosphate dehydrogenase [NAD(+)] 2, mitochondrial	GPD2	49.421	59
28	Potassium-activated aldehyde dehydrogenase, mitochondrial	ALD4	56.723	83
29	Altered inheritance of mitochondria protein 32	AIM32	35.977	64
30	Malate dehydrogenase, mitochondrial	MDH1	35.65	71
31	mRNA-binding protein PUF3	PUF3	98.067	48
32	Dihydrolipoyl dehydrogenase, mitochondrial	LPD1	54.009	95
33	Succinate dehydrogenase [ubiquinone] flavoprotein subunit, mitochondrial	SDH1	70.229	46
34	Serine hydroxymethyltransferase, mitochondrial	SHM1	53.686	70
35	Isocitrate dehydrogenase [NAD] subunit 2, mitochondrial	IDH2	39.739	47
36	Aconitate hydratase, mitochondrial	ACO1	85.367	88
37	Citrate synthase, mitochondrial	CIT1	53.359	65
38	Dihydrofolate synthetase	FOL3	47.851	62
39	Eukaryotic translation initiation factor 4E	CDC33	24.254	53
40	ADP,ATP carrier protein 2	PET9	34.426	48
41	2-isopropylmalate synthase	LEU4	68.408	70
42	Acetolactate synthase small subunit, mitochondrial	ILV6	33.986	83
43	Plasma membrane ATPase 1;Plasma membrane ATPase 2	PMA1;PMA2	99.618	83
44	Nucleoporin POM152	POM152	151.65	104
45	Altered inheritance of mitochondria protein 6	AIM6	44.382	60
46	Pyruvate kinase 1	CDC19	54.544	82
47	Branched-chain-amino-acid aminotransferase, mitochondrial	BAT1	43.596	54
48	Dihydroxy-acid dehydratase, mitochondrial	ILV3	62.86	70
49	37S ribosomal protein S5, mitochondrial	MRPS5	34.883	17
50	78 kDa glucose-regulated protein homolog	KAR2	74.467	79
51	NAD-dependent malic enzyme, mitochondrial	MAE1	74.375	96
52	Elongation factor Tu, mitochondrial	TUF1	47.972	62
53	Isocitrate dehydrogenase [NAD] subunit 1, mitochondrial	IDH1	39.324	43
54	Homoisocitrate dehydrogenase, mitochondrial	LYS12	40.068	60
55	Clustered mitochondria protein 1	CLU1	145.16	95
56	Chromatin structure-remodeling complex protein RSC8	RSC8	63.167	57
57	External NADH-ubiquinone oxidoreductase 1, mitochondrial	NDE1	62.773	53
58	C-1-tetrahydrofolate synthase, mitochondrial;Methylenetetrahydrofolate dehydrogenase;Methenyltetrahydrofolate cyclohydrolase;Formyltetrahydrofolate synthetase	MIS1	106.22	69
59	Iron sulfur cluster assembly protein 2, mitochondrial	ISU2	16.93	37	Isu2, Fe-S scaffold
60	Histone H2B.2;Histone H2B.1	HTB2;HTB1	14.237	18
61	Phosphatidylethanolamine N-methyltransferase	CHO2	101.2	38
62	Uncharacterized WD repeat-containing protein YOL087C		125.38	68
63	Nucleolar protein 3	NPL3	45.407	35
64	Serine/threonine-protein kinase HRK1	HRK1	85.695	48
65	Protein RMD9-like, mitochondrial		83.76	60
66	Nicotinamide-nucleotide adenylyltransferase 1	NMA1	45.859	50
67	ATP-dependent RNA helicase MSS116, mitochondrial	MSS116	76.268	61
68	Uncharacterized protein YGR266W	YGR266W	81.19	53
69	Pyruvate dehydrogenase E1 component subunit alpha, mitochondrial	PDA1	46.343	46
70	Lon protease homolog, mitochondrial	PIM1	127.11	83
71	Transposon Ty1-NL2 Gag-Pol polyprotein;Capsid protein;Ty1 protease;Integrase;Reverse transcriptase/ribonuclease H;Transposon Ty1-OR Gag-Pol polyprotein;Capsid protein;Ty1 protease;Integrase;Reverse transcriptase/ribonuclease H;Transposon Ty1-GR3 Gag-Pol polyprotein;Capsid protein;Ty1 protease;Integrase;Reverse transcriptase/ribonuclease H;Transposon Ty1-LR1 Gag-Pol polyprotein;Capsid protein;Ty1 …	TY1B-NL2;TY1B-OR;TY1B-GR3;TY1B-LR1;TY1B-ML1;TY1B-MR2;TY1B-ER2;TY1B-ER1;TY1B-ML2;TY1B-JR2;TY1B-PR1;TY1B-BR;TY1B-PR2;TY1B-H;TY1B-DR4;TY1B-OL;TY1B-PL;TY1B-LR4;TY1B-DR5;TY1B-DR3;TY1B-BL;TY1B-MR1;TY1B-LR2;TY1B-GR2;TY1B-DR1;TY1B-NL1;truncated TYB	198.2	51
72	Dihydrolipoyllysine-residue succinyltransferase component of 2-oxoglutarate dehydrogenase complex, mitochondrial	KGD2	50.43	28
73	Alcohol dehydrogenase 1	ADH1	36.849	19
74	tRNA N6-adenosine threonylcarbamoyltransferase, mitochondrial	QRI7	45.543	36
75	5-AMP-activated protein kinase subunit gamma	SNF4	36.401	50
76	Chromatin structure-remodeling complex protein RSC6	RSC6	54.164	34
77	Pyruvate decarboxylase isozyme 1	PDC1	61.495	47
78	54S ribosomal protein YmL6, mitochondrial	YML6	31.969	35
79	Putative transcription factor SEF1	SEF1	127.99	22
80	Nuclear protein STH1/NPS1	STH1	156.74	57
81	AMP deaminase	AMD1	93.3	48
82	37S ribosomal protein S23, mitochondrial	RSM23	50.866	44
83	Enhancer of polycomb-like protein 1	EPL1	96.737	58
84	Iron sulfur cluster assembly protein 1, mitochondrial	ISU1	17.895	18	Isu1, Fe-S scaffold
85	Cytochrome b2, mitochondrial	CYB2	65.539	30
86	Heat shock protein SSA1	SSA1	69.656	56
87	Mitochondrial acidic protein MAM33	MAM33	30.132	22
88	Pyruvate dehydrogenase E1 component subunit beta, mitochondrial	PDB1	40.053	37
89	ATP synthase subunit gamma, mitochondrial	ATP3	34.35	32
90	Homoaconitase, mitochondrial	LYS4	75.15	53
91	Protein disulfide-isomerase	PDI1	58.226	45
92	Isocitrate dehydrogenase [NADP], mitochondrial	IDP1	48.19	46
93	Chromatin structure-remodeling complex subunit RSC9	RSC9	65.217	38
94	GTP cyclohydrolase 1	FOL2	27.769	30
95	Putative pterin-4-alpha-carbinolamine dehydratase	YHL018W	14.026	15
96	D-lactate dehydrogenase [cytochrome] 1, mitochondrial	DLD1	65.292	34
97	Heat shock protein SSB1	SSB1	66.601	32
98	Protein MMF1, mitochondrial	MMF1	15.908	16
99	DnaJ homolog 1, mitochondrial	MDJ1	55.56	44
100	Elongation factor 3A	YEF3	115.94	48
101	Acetyl-CoA hydrolase	ACH1	58.711	50
102	Fumarate hydratase, mitochondrial	FUM1	53.151	32
103	ATP-dependent RNA helicase DED1	DED1	65.552	50
104	Succinate dehydrogenase [ubiquinone] iron-sulfur subunit, mitochondrial	SDH2	30.231	24
105	Chromatin structure-remodeling complex subunit SFH1	SFH1	48.777	27
106	Dihydrolipoyllysine-residue acetyltransferase component of pyruvate dehydrogenase complex, mitochondrial	LAT1	51.817	30
107	Vacuolar protein sorting-associated protein 1	VPS1	78.736	45
108	Putative glucokinase-2	EMI2	55.92	36
109	Succinyl-CoA ligase [ADP-forming] subunit beta, mitochondrial	LSC2	46.9	35
110	Protein URA2;Glutamine-dependent carbamoyl-phosphate synthase;Aspartate carbamoyltransferase	URA2	245.04	31
111	Aldehyde dehydrogenase 5, mitochondrial	ALD5	56.692	29
112	Protein OPY1	OPY1	37.739	35
113	37S ribosomal protein MRP4, mitochondrial	MRP4	44.151	25
114	Probable oxidoreductase AIM17	AIM17	53.134	25
115	Putative 2-hydroxyacid dehydrogenase YPL113C	YPL113C	45.013	40
116	UTP--glucose-1-phosphate uridylyltransferase	UGP1	55.987	30
117	Protein PSP2	PSP2	65.583	26
118	Phosphoglycerate kinase	PGK1	44.738	34
119	37S ribosomal protein MRP1, mitochondrial	MRP1	36.728	21
120	Mitochondrial phosphate carrier protein;Mitochondrial phosphate carrier protein, N-terminally processed	MIR1	32.812	26
121	Succinyl-CoA ligase [ADP-forming] subunit alpha, mitochondrial	LSC1	35.032	25
122	Catabolic L-serine/threonine dehydratase;L-serine dehydratase;L-threonine dehydratase	CHA1	39.301	28
123	37S ribosomal protein S35, mitochondrial	MRPS35	39.575	30
124	Enolase 2	ENO2	46.914	30
125	54S ribosomal protein L13, mitochondrial	MRPL13	30.271	20
126	Protein AST1	AST1	48.348	25
127	60S ribosomal protein L4-A;60S ribosomal protein L4-B	RPL4A;RPL4B	39.092	23
128	Uncharacterized RNA-binding protein YGR250C	YGR250C	89.512	37
129	54S ribosomal protein L3, mitochondrial	MRPL3	43.999	24
130	37S ribosomal protein NAM9, mitochondrial	NAM9	56.355	36
131	Actin	ACT1	41.689	28
132	Inorganic pyrophosphatase	IPP1	32.299	28
133	Mitochondrial metal transporter 2	MMT2	52.434	20
134	Glycerol-3-phosphate dehydrogenase, mitochondrial	GUT2	72.388	44
135	Carboxypeptidase S	CPS1	64.596	30
136	Protein kinase-like protein SCY1	SCY1	90.999	43
137	Serine hydroxymethyltransferase, cytosolic	SHM2	52.218	33
138	Ornithine aminotransferase	CAR2	46.085	28
139	Acetylornithine aminotransferase, mitochondrial	ARG8	46.681	27
140	Flavohemoprotein	YHB1	44.646	26
141	Probable alanine aminotransferase, mitochondrial	ALT1	66.421	24
142	Actin-like protein ARP9	ARP9	53.074	25
143	Homocitrate dehydratase, mitochondrial	ACO2	86.582	30
144	54S ribosomal protein L4, mitochondrial	MRPL4	36.964	26
145	Histone H4	HHF1	11.368	23
146	Actin patches distal protein 1	APD1	35.758	28
147	54S ribosomal protein L35, mitochondrial	MRPL35	42.825	31
148	Protein ARG5,6, mitochondrial;N-acetyl-gamma-glutamyl-phosphate reductase;Acetylglutamate kinase	ARG5,6	94.868	40
149	Mitochondrial presequence protease	CYM1	112.18	41
150	37S ribosomal protein S24, mitochondrial	RSM24	37.393	38
151	Heat shock protein 78, mitochondrial	HSP78	91.335	41
152	54S ribosomal protein L40, mitochondrial	MRPL40	33.751	23
153	Mitochondrial peroxiredoxin PRX1	PRX1	29.495	16
154	Pyruvate dehydrogenase complex protein X component, mitochondrial	PDX1	45.361	22
155	GTPase MTG2, mitochondrial	MTG2	57.846	26
156	37S ribosomal protein MRP51, mitochondrial	MRP51	39.445	24
157	Cell division control protein 12	CDC12	46.667	26
158	Cell division control protein 3	CDC3	60.054	22
159	Probable serine/threonine-protein kinase KKQ8	KKQ8	82.589	29
160	Glucokinase-1	GLK1	55.377	27
161	40S ribosomal protein S4-B;40S ribosomal protein S4-A	RPS4B;RPS4A	29.41	21
162	Histone acetyltransferase ESA1	ESA1	52.612	30
163	GrpE protein homolog, mitochondrial	MGE1	26.066	16
164	Chromatin structure-remodeling complex protein RSC58	RSC58	57.794	36
165	Histone H3	HHT1	15.356	5
166	Acetyl-CoA carboxylase;Biotin carboxylase	ACC1	250.35	63
167	RuvB-like protein 1	RVB1	50.452	27
168	Homocitrate synthase, cytosolic isozyme	LYS20	47.098	26
169	Altered inheritance of mitochondria protein 9, mitochondrial	AIM9	72.413	32
170	Cytochrome c1, heme protein, mitochondrial	CYT1	34.054	15
171	37S ribosomal protein S28, mitochondrial	MRPS28	33.057	20
172	40S ribosomal protein S5	RPS5	25.038	24
173	Sphingolipid long chain base-responsive protein PIL1	PIL1	38.349	24
174	37S ribosomal protein S25, mitochondrial	RSM25	30.513	20
175	37S ribosomal protein PET123, mitochondrial	PET123	35.998	21
176	Glyceraldehyde-3-phosphate dehydrogenase 1	TDH1	35.75	20
177	Replication factor C subunit 1	RFC1	94.902	5
178	60S ribosomal protein L5	RPL5	33.714	17
179	(R,R)-butanediol dehydrogenase	BDH1	41.582	21
180	40S ribosomal protein S3	RPS3	26.502	21
181	Nicotinamide-nucleotide adenylyltransferase 2	NMA2	44.909	24
182	RuvB-like protein 2	RVB2	51.611	25
183	Chromatin structure-remodeling complex subunit RSC7	NPL6	49.65	13
184	Serine/threonine-protein kinase YPK2/YKR2	YPK2	76.663	30
185	Rotenone-insensitive NADH-ubiquinone oxidoreductase, mitochondrial	NDI1	57.249	22
186	40S ribosomal protein S1-B	RPS1B	28.812	15
187	Hexokinase-1	HXK1	53.738	31
188	60S acidic ribosomal protein P0	RPP0	33.717	16
189	Heat shock protein 42	HSP42	42.816	18
190	Putative Xaa-Pro aminopeptidase FRA1	FRA1	84.923	26
191	Prohibitin-1	PHB1	31.427	20
192	54S ribosomal protein L1, mitochondrial	MRPL1	30.996	18
193	54S ribosomal protein L2, mitochondrial	MRP7	43.226	27
194	3-hydroxy-3-methylglutaryl-coenzyme A reductase 1	HMG1	115.62	25
195	Mitochondrial genome maintenance protein MGM101	MGM101	30.09	21
196	Chromatin structure-remodeling complex subunit RSC2	RSC2	102.3	19
197	37S ribosomal protein S7, mitochondrial	RSM7	27.816	21
198	60S ribosomal protein L8-B;60S ribosomal protein L8-A	RPL8B;RPL8A	28.111	26
199	ATP synthase subunit 4, mitochondrial	ATP4	26.925	12
200	Protein dopey	DOP1	194.69	47
201	Aminomethyltransferase, mitochondrial	GCV1	44.468	21
202	54S ribosomal protein L20, mitochondrial	MRPL20	22.392	14
203	Galactokinase	GAL1	57.944	20
204	Cell division control protein 10	CDC10	37.024	17
205	Sterol 24-C-methyltransferase	ERG6	43.43	24
206	Uncharacterized protein YBL086C		51.996	7
207	Actin-related protein 7	ARP7	53.81	19
208	Myosin-3	MYO3	142.45	21
209	Ribosomal protein VAR1, mitochondrial	VAR1	47.123	22
210	Glycine cleavage system H protein, mitochondrial	GCV3	18.793	12
211	NADH-cytochrome b5 reductase 2;NADH-cytochrome b5 reductase p34 form;NADH-cytochrome b5 reductase p32 form	MCR1	34.137	13
212	Uncharacterized protein YHR097C	YHR097C	40.662	11
213	Mitochondrial intermediate peptidase	OCT1	88.182	31
214	37S ribosomal protein MRP13, mitochondrial	MRP13	38.988	18
215	ATP synthase subunit 5, mitochondrial	ATP5	22.814	13
216	60S ribosomal protein L3	RPL3	43.757	20
217	Protein SCP160	SCP160	134.81	34
218	Zinc/cadmium resistance protein	ZRC1	48.344	9
219	Enoyl-[acyl-carrier protein] reductase [NADPH, B-specific], mitochondrial	ETR1	42.066	25
220	60S ribosomal protein L2-B;60S ribosomal protein L2-A	RPL2B;RPL2A	27.408	12
221	Inhibitory regulator protein IRA1	IRA1	350.98	38
222	Mitochondrial-processing peptidase subunit alpha	MAS2	53.337	24
223	PAB1-binding protein 1	PBP1	78.78	14
224	Inhibitory regulator protein IRA2	IRA2	351.66	35
225	Cytochrome c oxidase subunit 4, mitochondrial	COX4	17.142	12
226	5-aminolevulinate synthase, mitochondrial	HEM1	59.362	22
227	Protein GTS1	GTS1	44.406	23
228	40S ribosomal protein S20	RPS20	13.907	11
229	Something about silencing protein 4	SAS4	55.409	3
230	Long-chain-fatty-acid--CoA ligase 4	FAA4	77.266	17
231	54S ribosomal protein L8, mitochondrial	MRPL8	26.945	13
232	54S ribosomal protein L15, mitochondrial	MRPL15	28.167	9
233	40S ribosomal protein S0-B;40S ribosomal protein S0-A	RPS0B;RPS0A	27.962	12
234	Mitochondrial protein import protein MAS5	YDJ1	44.67	25
235	Ferrochelatase, mitochondrial	HEM15	44.596	23
236	37S ribosomal protein RSM28, mitochondrial	RSM28	41.215	16
237	SNF1 protein kinase subunit beta-2	SIP2	46.404	16
238	Factor arrest protein 8	FAR8	59.3	11
239	40S ribosomal protein S2	RPS2	27.449	8
240	ARS-binding factor 2, mitochondrial	ABF2	21.561	10
241	37S ribosomal protein S9, mitochondrial	MRPS9	31.925	9
242	Phosphoglycerate mutase 1	GPM1	27.608	19
243	37S ribosomal protein S10, mitochondrial	RSM10	23.424	7
244	Serine/threonine-protein kinase KIN2	KIN2	128.34	21
245	37S ribosomal protein S17, mitochondrial	MRPS17	27.635	12
246	54S ribosomal protein L9, mitochondrial	MRPL9	29.79	10
247	Vacuolar aminopeptidase 1	LAP4	57.092	19
248	2-methoxy-6-polyprenyl-1,4-benzoquinol methylase, mitochondrial	COQ5	34.684	14
249	Mitochondrial metal transporter 1	MMT1	56.209	21
250	Cell division control protein 11	CDC11	47.648	13
251	Single-stranded DNA-binding protein RIM1, mitochondrial	RIM1	15.386	7
252	DnaJ-related protein SCJ1	SCJ1	41.543	14
253	ATP-dependent 6-phosphofructokinase subunit alpha	PFK1	107.97	28
254	Histone H2A.Z	HTZ1	14.282	7
255	Chromatin structure-remodeling complex protein RSC3	RSC3	101.72	22
256	Prohibitin-2	PHB2	34.406	16
257	Galactose-1-phosphate uridylyltransferase	GAL7	42.385	15
258	Superoxide dismutase [Mn], mitochondrial	SOD2	25.774	11
259	RHO1 GDP-GTP exchange protein 2	ROM2	152.59	28
260	54S ribosomal protein L7, mitochondrial	MRPL7	33.099	16
261	Single-stranded nucleic acid-binding protein	SBP1	32.989	13
262	Ubiquitin carboxyl-terminal hydrolase 3	UBP3	101.92	6
263	Saccharopepsin	PEP4	44.498	14
264	Nucleolar protein 58	NOP58	56.956	17
265	Uncharacterized protein YNL011C		49.913	20
266	Meiotic sister-chromatid recombination protein 6, mitochondrial	MSC6	79.946	23
267	Mitochondrial import receptor subunit TOM70	TOM70	70.122	22
268	40S ribosomal protein S9-B;40S ribosomal protein S9-A	RPS9B;RPS9A	22.298	8
269	Cargo-transport protein YPP1	YPP1	95.365	20
270	Mitochondrial import receptor subunit TOM40	TOM40	42.038	10
271	Glutamate decarboxylase	GAD1	65.989	24
272	Squalene synthase	ERG9	51.719	16
273	Lysine--tRNA ligase, mitochondrial	MSK1	66.127	16
274	37S ribosomal protein S22, mitochondrial	RSM22	72.189	21
275	54S ribosomal protein L17, mitochondrial	MRPL17	32.212	11
276	Chaotic nuclear migration protein 67	CNM67	67.399	21
277	54S ribosomal protein L12, mitochondrial	MNP1	20.65	7
278	Delta-1-pyrroline-5-carboxylate dehydrogenase, mitochondrial	PUT2	64.434	14
279	40S ribosomal protein S6-B;40S ribosomal protein S6-A	RPS6B;RPS6A	26.996	12
280	Elongation factor 2	EFT1	93.288	22
281	DNA-directed RNA polymerase, mitochondrial	RPO41	153.05	26
282	Protein AFG1	AFG1	58.264	16
283	54S ribosomal protein L22, mitochondrial	MRPL22	34.897	18
284	Acyl carrier protein, mitochondrial	ACP1	13.943	5
285	High-affinity hexose transporter HXT6	HXT7;HXT6	62.734	9
286	Proteasome activator BLM10	BLM10	245.99	3
287	Cerevisin	PRB1	69.621	11
288	GTPase-activating protein BEM2/IPL2	BEM2	245.43	27
289	Lanosterol 14-alpha demethylase	ERG11	60.719	21
290	Small COPII coat GTPase SAR1	SAR1	21.45	11
291	60S ribosomal protein L7-A;60S ribosomal protein L7-B	RPL7A;RPL7B	27.638	14
292	Morphogenesis-related protein MSB1	MSB1	129.97	21
293	Mitochondrial peculiar membrane protein 1	MPM1	28.47	15
294	Hexokinase-2	HXK2	53.942	21
295	Guanine nucleotide-binding protein subunit beta-like protein	ASC1	34.805	11
296	Protein MSS51, mitochondrial	MSS51	50.88	15
297	Fructose-bisphosphate aldolase	FBA1	39.62	13
298	Bifunctional protein GAL10;UDP-glucose 4-epimerase;Aldose 1-epimerase	GAL10	78.194	16
299	Phosphatidylinositol 4-kinase STT4	STT4	214.6	24
300	54S ribosomal protein L10, mitochondrial	MRPL10	36.347	6
301	Mitochondrial-processing peptidase subunit beta	MAS1	51.083	11
302	ISWI chromatin-remodeling complex ATPase ISW1	ISW1	131.1	20
303	NifU-like protein, mitochondrial	NFU1	29.174	10
304	40S ribosomal protein S7-A	RPS7A	21.622	14
305	Biotin synthase, mitochondrial	BIO2	41.884	15
306	Ubiquitin carboxyl-terminal hydrolase 11	UBP11	82.702	17
307	Probable quinone oxidoreductase	ZTA1	37.018	5
308	ATP-dependent RNA helicase eIF4A	TIF1	44.697	16
309	Fatty acid synthase subunit alpha;Acyl carrier;3-oxoacyl-[acyl-carrier-protein] reductase;3-oxoacyl-[acyl-carrier-protein] synthase	FAS2	206.94	23
310	Arginine biosynthesis bifunctional protein ArgJ, mitochondrial;Glutamate N-acetyltransferase;Amino-acid acetyltransferase;Arginine biosynthesis bifunctional protein ArgJ alpha chain;Arginine biosynthesis bifunctional protein ArgJ beta chain	ARG7	47.848	18
311	[Pyruvate dehydrogenase (acetyl-transferring)] kinase 2, mitochondrial	PKP2	57.293	17
312	MICOS complex subunit MIC60	MIC60	61.081	19
313	Factor arrest protein 7	FAR7	25.915	13
314	Squalene monooxygenase	ERG1	55.125	7
315	Dual specificity protein phosphatase PPS1	PPS1	91.684	14
316	Phosphatidylinositol 4,5-bisphosphate 5-phosphatase INP51	INP51	108.43	14
317	Catabolite repression protein CAT5	CAT5	26.059	9
318	Cytochrome b-c1 complex subunit Rieske, mitochondrial	RIP1	23.365	10
319	37S ribosomal protein S26, mitochondrial	RSM26	30.223	9
320	5-3 exoribonuclease 1	XRN1	175.46	17
321	Serine--tRNA ligase, cytoplasmic	SES1	53.309	12
322	54S ribosomal protein L41, mitochondrial	MRP20	30.566	9
323	Mediator of RNA polymerase II transcription subunit 13	SSN2	160	16
324	General negative regulator of transcription subunit 4	MOT2	65.353	5
325	ATP-dependent 6-phosphofructokinase subunit beta	PFK2	104.62	19
326	Mitochondrial DNA replication protein YHM2	YHM2	34.184	8
327	Nucleolar protein 56	NOP56	56.863	20
328	Fatty acid synthase subunit beta;3-hydroxyacyl-[acyl-carrier-protein] dehydratase;Enoyl-[acyl-carrier-protein] reductase [NADH];[Acyl-carrier-protein] acetyltransferase;[Acyl-carrier-protein] malonyltransferase;S-acyl fatty acid synthase thioesterase	FAS1	228.69	23
329	Aminopeptidase 2, mitochondrial	APE2	107.75	16
330	Sphingolipid long chain base-responsive protein LSP1	LSP1	38.071	15
331	ARS-binding factor 1	ABF1	81.752	8
332	Glycine dehydrogenase (decarboxylating), mitochondrial	GCV2	114.45	17
333	tRNA-aminoacylation cofactor ARC1	ARC1	42.083	8
334	[Pyruvate dehydrogenase (acetyl-transferring)] kinase 1, mitochondrial	PKP1	45.443	9
335	NAD(+) kinase	UTR1	59.469	13
336	Polyadenylate-binding protein, cytoplasmic and nuclear	PAB1	64.343	11
337	Protein RMD9, mitochondrial	RMD9	74.595	17
338	SNF1 protein kinase subunit beta-1	SIP1	91.07	11
339	Peptidyl-prolyl cis-trans isomerase C, mitochondrial	CPR3	19.919	9
340	60S ribosomal protein L16-A	RPL16A	22.201	5
341	Vesicular-fusion protein SEC18	SEC18	84.055	19
342	Inosine-5-monophosphate dehydrogenase 3;Inosine-5-monophosphate dehydrogenase 4	IMD3;IMD4	56.584	15
343	Ubiquitin-60S ribosomal protein L40;Ubiquitin;60S ribosomal protein L40;Ubiquitin-40S ribosomal protein S31;Ubiquitin;40S ribosomal protein S31;Polyubiquitin;Ubiquitin	RPL40B;RPL40A;RPS31;UBI4	14.554	3
344	37S ribosomal protein S8, mitochondrial	MRPS8	17.47	7
345	Target of rapamycin complex subunit LST8	LST8	34.033	14
346	cAMP-dependent protein kinase regulatory subunit	BCY1	47.218	11
347	Probable electron transfer flavoprotein subunit alpha, mitochondrial	AIM45	36.802	12
348	Glyceraldehyde-3-phosphate dehydrogenase 2	TDH2	35.846	4
349	Malate dehydrogenase, peroxisomal	MDH3	37.186	16
350	2-isopropylmalate synthase 2, mitochondrial	LEU9	67.199	15
351	Protein transport protein SEC23	SEC23	85.384	14
352	Chromatin structure-remodeling complex subunit RSC4	RSC4	72.29	9
353	Cytochrome c peroxidase, mitochondrial	CCP1	40.352	12
354	Cell division control protein 48	CDC48	91.995	20
355	Ubiquinone biosynthesis protein COQ9, mitochondrial	COQ9	29.958	6
356	Lipoyl synthase, mitochondrial	LIP5	46.247	13
357	Mitochondrial chaperone TCM62	TCM62	64.251	11
358	6-phosphogluconate dehydrogenase, decarboxylating 1	GND1	53.543	16
359	Inorganic pyrophosphatase, mitochondrial	PPA2	35.572	10
360	Heat shock protein SSQ1, mitochondrial	SSQ1	72.364	13
361	Protein ATP12, mitochondrial	ATP12	36.554	9
362	V-type proton ATPase subunit B	VMA2	57.749	21
363	60S ribosomal protein L9-A;60S ribosomal protein L9-B	RPL9A;RPL9B	21.569	8
364	Regulatory protein ADR1	ADR1	150.94	15
365	NADPH--cytochrome P450 reductase	NCP1	76.771	16
366	UBP3-associated protein BRE5	BRE5	57.673	10
367	Sigma-like sequence protein 1, mitochondrial	SLS1	73.256	14
368	Elongation factor G, mitochondrial	MEF1	84.573	11
369	Factor arrest protein 3	FAR3	24.032	10
370	GTP-binding protein RHO1	RHO1	23.152	5
371	60S ribosomal protein L13-A;60S ribosomal protein L13-B	RPL13A;RPL13B	22.554	7
372	Mediator of RNA polymerase II transcription subunit 12	SRB8	166.86	15
373	Probable electron transfer flavoprotein-ubiquinone oxidoreductase, mitochondrial	CIR2	69.633	16
374	Aminopeptidase Y	APE3	60.137	6
375	T-complex protein 1 subunit theta	CCT8	61.662	9
376	Ribonuclease P protein component, mitochondrial	RPM2	139.35	19
377	Protein SOF1	SOF1	56.788	11
378	Nuclear segregation protein BFR1	BFR1	54.639	17
379	Transcription elongation factor SPT6	SPT6	168.29	15
380	WD repeat-containing protein YMR102C		94.253	11
381	Mitochondrial inner membrane i-AAA protease supercomplex subunit YME1	YME1	81.771	14
382	Mitochondrial import inner membrane translocase subunit TIM44	TIM44	48.854	12
383	Sorting nexin-4	SNX4	49.002	11
384	Ubiquitin ligase-binding protein BUL1	BUL1	109.17	15
385	54S ribosomal protein L11, mitochondrial	MRPL11	28.515	9
386	Protein MON2	MON2	186.83	16
387	V-type proton ATPase subunit a, vacuolar isoform	VPH1	95.528	15
388	D-arabinono-1,4-lactone oxidase	ALO1	59.493	10
389	Cobalt uptake protein COT1	COT1	48.154	7
390	Dolichol-phosphate mannosyltransferase	DPM1	30.362	11
391	60S ribosomal protein L17-B;60S ribosomal protein L17-A	RPL17B;RPL17A	20.551	3
392	Tryptophan--tRNA ligase, mitochondrial	MSW1	43.015	12
393	Probable serine/threonine-protein kinase RTK1	RTK1	69.614	8
394	3-keto-steroid reductase	ERG27	39.724	11
395	Mitochondrial homologous recombination protein 1	MHR1	26.894	6
396	T-complex protein 1 subunit beta	CCT2	57.203	16
397	Leucine--tRNA ligase, mitochondrial	NAM2	101.92	10
398	40S ribosomal protein S18-B;40S ribosomal protein S18-A	RPS18B;RPS18A	17.037	5
399	Fatty aldehyde dehydrogenase HFD1	HFD1	59.978	9
400	Guanine nucleotide-binding protein subunit beta 1	GPB1	100.94	14
401	ATP-dependent molecular chaperone HSC82;ATP-dependent molecular chaperone HSP82	HSC82;HSP82	80.899	15
402	Glutamyl-tRNA(Gln) amidotransferase subunit B, mitochondrial	PET112	61.868	11
403	C-8 sterol isomerase	ERG2	24.895	5
404	Protein transport protein SEC24	SEC24	103.63	15
405	60S ribosomal protein L19-B;60S ribosomal protein L19-A	RPL19B;RPL19A	21.704	6
406	54S ribosomal protein L24, mitochondrial	MRPL24	30.049	9
407	60S ribosomal protein L11-B;60S ribosomal protein L11-A	RPL11B;RPL11A	19.749	5
408	Intracellular protein transport protein USO1	USO1	206.45	4
409	Ubiquinone biosynthesis protein COQ4, mitochondrial	COQ4	38.627	9
410	Protein phosphatase 2C homolog 4	PTC4	44.175	11
411	Hexaprenyl pyrophosphate synthase, mitochondrial	COQ1	52.559	9
412	Tricalbin-3	TCB3	171.07	6
413	Uncharacterized protein YLL007C		76.621	16
414	D-lactate dehydrogenase [cytochrome] 2, mitochondrial	DLD2	59.268	14
415	Protein SIS1	SIS1	37.59	8
416	Transcription-associated protein 1	TRA1	433.17	22
417	DNA topoisomerase 2	TOP2	164.21	18
418	Mitochondrial oxaloacetate transport protein	OAC1	35.153	7
419	Cytochrome B pre-mRNA-processing protein 2	CBP2	73.86	9
420	40S ribosomal protein S11-B;40S ribosomal protein S11-A	RPS11B;RPS11A	17.749	6
421	60S ribosomal protein L6-A	RPL6A	19.961	10
422	Meiotic mRNA stability protein kinase SSN3	SSN3	62.846	8
423	Reticulon-like protein 1	RTN1	32.916	8
424	54S ribosomal protein L51, mitochondrial	MRPL51	16.123	7
425	Protein phosphatase 1 regulatory subunit SDS22	SDS22	38.887	13
426	Protein TMA108	TMA108	107.72	11
427	Ribonucleoside-diphosphate reductase small chain 1	RNR2	46.147	12
428	Oxysterol-binding protein homolog 3	OSH3	113.76	12
429	Phosphatidylinositol transfer protein PDR16	PDR16	40.713	11
430	40S ribosomal protein S15	RPS15	16.002	4
431	Amidophosphoribosyltransferase	ADE4	56.719	12
432	Vacuolar protein sorting-associated protein 13	VPS13	357.85	14
433	NADH kinase POS5, mitochondrial	POS5	46.246	10
434	Probable electron transfer flavoprotein subunit beta	CIR1	28.758	6
435	Asparagine--tRNA ligase, mitochondrial	SLM5	56.784	7
436	Putative metallocarboxypeptidase ECM14	ECM14	49.829	5
437	60S ribosomal protein L10	RPL10	25.361	5
438	UPF0061 protein FMP40	FMP40	78.312	15
439	Mitochondrial respiratory chain complexes assembly protein AFG3	AFG3	84.543	8
440	60S ribosomal protein L15-A;60S ribosomal protein L15-B	RPL15A;RPL15B	24.422	6
441	60S ribosomal protein L12-B;60S ribosomal protein L12-A	RPL12B;RPL12A	17.822	7
442	Chromatin modification-related protein YNG2	YNG2	32.086	4
443	60S ribosomal protein L24-B;60S ribosomal protein L24-A	RPL24B;RPL24A	17.547	3
444	Uncharacterized protein YKR070W	YKR070W	39.406	5
445	Eukaryotic translation initiation factor 5A-1	HYP2	17.114	13
446	Glycine--tRNA ligase 1, mitochondrial	GRS1	75.338	13
447	Saccharopine dehydrogenase [NAD(+), L-lysine-forming]	LYS1	41.464	10
448	Glucose-6-phosphate isomerase	PGI1	61.298	11
449	54S ribosomal protein IMG1, mitochondrial	IMG1	19.393	10
450	Peroxisomal-coenzyme A synthetase	PCS60	60.488	9
451	40S ribosomal protein S1-A	RPS1A	28.743	3
452	Serine/threonine-protein kinase TOR1	TOR1	281.14	6
453	Sterol-4-alpha-carboxylate 3-dehydrogenase, decarboxylating	ERG26	38.706	6
454	Phosphoinositide phosphatase SAC1	SAC1	71.124	14
455	Superoxide dismutase [Cu-Zn]	SOD1	15.854	6
456	40S ribosomal protein S14-A;40S ribosomal protein S14-B	RPS14A;RPS14B	14.536	2
457	60S ribosomal protein L18-B;60S ribosomal protein L18-A	RPL18B;RPL18A	20.563	7
458	Nuclear localization sequence-binding protein	NSR1	44.535	5
459	Ras-related protein SEC4	SEC4	23.505	6
460	Low affinity vacuolar monovalent cation/H(+) antiporter	VNX1	102.5	7
461	40S ribosomal protein S26-B;40S ribosomal protein S26-A	RPS26B;RPS26A	13.447	4
462	Protein kinase MCK1	MCK1	43.135	9
463	Vacuolar protein 8	VAC8	63.207	10
464	T-complex protein 1 subunit eta	CCT7	59.735	8
465	60S ribosomal protein L26-B;60S ribosomal protein L26-A	RPL26B;RPL26A	14.235	6
466	Intrastrand cross-link recognition protein	IXR1	67.855	8
467	40S ribosomal protein S17-B;40S ribosomal protein S17-A	RPS17B;RPS17A	15.803	5
468	Uncharacterized protein YER077C	YER077C	79.547	9
469	Methionyl-tRNA formyltransferase, mitochondrial	FMT1	44.616	10
470	6,7-dimethyl-8-ribityllumazine synthase	RIB4	18.555	5
471	Cytochrome c iso-1	CYC1	12.182	9
472	Eukaryotic peptide chain release factor subunit 1	SUP45	49.005	9
473	Protein ATP11, mitochondrial	ATP11	36.851	8
474	Carnitine O-acetyltransferase, mitochondrial	CAT2	74.69	9
475	Chromatin structure-remodeling complex protein RSC30	RSC30	101.33	4
476	Mitochondrial RNA-splicing protein MRS1	MRS1	41.289	8
477	Medium-chain fatty acid ethyl ester synthase/esterase 2	EHT1	51.255	8
478	Dolichyl-diphosphooligosaccharide--protein glycosyltransferase subunit WBP1	WBP1	49.391	7
479	Homocitrate synthase, mitochondrial	LYS21	48.594	5
480	SNF1 protein kinase subunit beta-3	GAL83	46.648	6
481	[Pyruvate dehydrogenase [acetyl-transferring]]-phosphatase 1, mitochondrial	PTC5	63.668	8
482	Nitrogen permease regulator 2	NPR2	69.858	6
483	Regulator of Ty1 transposition protein 102	RTT102	17.794	6
484	Translation initiation factor IF-2, mitochondrial	IFM1	75.656	8
485	Carboxypeptidase Y	PRC1	59.801	5
486	54S ribosomal protein L28, mitochondrial	MRPL28	17.342	5
487	Peroxiredoxin TSA1	TSA1	21.589	6
488	Trehalose synthase complex regulatory subunit TPS3	TPS3	118.83	10
489	40S ribosomal protein S13	RPS13	17.029	6
490	Mitochondrial GTP/GDP carrier protein 1	GGC1	33.215	8
491	NADPH-dependent 1-acyldihydroxyacetone phosphate reductase	AYR1	32.814	6
492	Sphingosine-1-phosphate lyase	DPL1	65.565	6
493	Valine--tRNA ligase, mitochondrial	VAS1	120.12	10
494	Galactose transporter	GAL2	63.625	7
495	Cytochrome c oxidase subunit 2	COX2	28.567	4
496	3-methyl-2-oxobutanoate hydroxymethyltransferase	ECM31	34.465	7
497	Chromatin structure-remodeling complex protein RSC14	LDB7	19.792	4
498	Cap-associated protein CAF20	CAF20	18.223	5
499	Partitioning protein REP1	REP1	43.231	5
500	40S ribosomal protein S8-B;40S ribosomal protein S8-A	RPS8B;RPS8A	22.489	2
501	Aspartate--tRNA ligase, mitochondrial	MSD1	75.46	10
502	Aspartate--tRNA ligase, cytoplasmic	DPS1	63.515	10
503	Protein GVP36	GVP36	36.67	7
504	Sister chromatid cohesion protein PDS5	PDS5	147.04	9
505	Eukaryotic translation initiation factor 4B	TIF3	48.521	7
506	Sorting nexin-3	SNX3	18.769	6
507	Iron-sulfur clusters transporter ATM1, mitochondrial	ATM1	77.521	3
508	Mitochondrial group I intron splicing factor CCM1	CCM1	101.42	9
509	Triosephosphate isomerase	TPI1	26.795	6
510	54S ribosomal protein L23, mitochondrial	MRPL23	18.463	4
511	ATP synthase subunit d, mitochondrial	ATP7	19.809	4
512	Inorganic phosphate transport protein PHO88	PHO88	21.137	3
513	T-complex protein 1 subunit alpha	TCP1	60.48	9
514	Tyrosine-protein phosphatase CDC14	CDC14	61.906	8
515	Heat shock protein SSA4	SSA4	69.65	4
516	Factor arrest protein 10	FAR10	54.092	5
517	RNA-binding protein SGN1	SGN1	28.954	8
518	3-hydroxyisobutyryl-CoA hydrolase, mitochondrial	EHD3	56.288	7
519	Mitochondrial import inner membrane translocase subunit TIM50	TIM50	55.098	6
520	Monothiol glutaredoxin-5, mitochondrial	GRX5	16.931	6
521	LETM1 domain-containing protein YLH47, mitochondrial	YLH47	52.174	4
522	Phospho-2-dehydro-3-deoxyheptonate aldolase, tyrosine-inhibited	ARO4	39.749	3
523	Genetic interactor of prohibitins 3, mitochondrial	GEP3	63.853	9
524	ADP-ribosylation factor 1	ARF1	20.529	6
525	54S ribosomal protein L19, mitochondrial	MRPL19	16.67	5
526	60S ribosomal protein L25	RPL25	15.757	5
527	Guanine nucleotide exchange factor SRM1	SRM1	53.013	6
528	Clathrin coat assembly protein AP180B	YAP1802	64.328	5
529	Nucleoporin NIC96	NIC96	96.173	9
530	Acetyl-coenzyme A synthetase 2	ACS2	75.491	13
531	Cysteine proteinase 1, mitochondrial	LAP3	52.088	6
532	ATP-dependent RNA helicase DHH1	DHH1	57.543	6
533	T-complex protein 1 subunit delta	CCT4	57.603	8
534	D-lactate dehydrogenase [cytochrome] 3	DLD3	55.224	11
535	40S ribosomal protein S7-B	RPS7B	21.634	4
536	Protein EMP47	EMP47	50.33	6
537	Protein CBP3, mitochondrial	CBP3	39.083	8
538	60S ribosomal protein L20-B;60S ribosomal protein L20-A	RPL20B;RPL20A	20.437	4
539	DOCK-like protein YLR422W	YLR422W	221.56	9
540	V-type proton ATPase subunit d	VMA6	39.79	3
541	37S ribosomal protein S18, mitochondrial	MRPS18	24.563	3
542	Obg-like ATPase 1	OLA1	44.174	7
543	Glutamyl-tRNA(Gln) amidotransferase subunit A, mitochondrial	HER2	50.918	4
544	Replication factor C subunit 2	RFC2	39.741	7
545	Mitochondrial transcription factor 2	MTF2	51.192	7
546	LAS seventeen-binding protein 3	LSB3	49.343	4
547	Transcription initiation factor TFIID subunit 6	TAF6	57.901	5
548	Mitochondrial translation optimization protein 1	MTO1	74.215	8
549	Vacuolar transporter chaperone 4	VTC4	83.154	7
550	GTP-binding protein YPT7	YPT7	23.042	4
551	Asparagine synthetase [glutamine-hydrolyzing] 2;Asparagine synthetase [glutamine-hydrolyzing] 1	ASN2;ASN1	64.592	7
552	Ubiquinone biosynthesis monooxygenase COQ6	COQ6	53.527	6
553	37S ribosomal protein MRP21, mitochondrial	MRP21	20.394	5
554	Putative zinc metalloproteinase YIL108W	YIL108W	77.413	8
555	60S ribosomal protein L14-B;60S ribosomal protein L14-A	RPL14B;RPL14A	15.153	3
556	Actin-related protein 5	ARP5	87.559	9
557	40S ribosomal protein S24-B;40S ribosomal protein S24-A	RPS24B;RPS24A	15.329	5
558	60S ribosomal protein L28	RPL28	16.721	3
559	Thioredoxin-3, mitochondrial	TRX3	14.432	5
560	Protein BMH1;Protein BMH2	BMH1;BMH2	30.091	4
561	40S ribosomal protein S22-B;40S ribosomal protein S22-A	RPS22B;RPS22A	14.626	5
562	Glutathione reductase	GLR1	53.44	5
563	Protein TOS1	TOS1	47.994	4
564	Mitochondrial zinc maintenance protein 1, mitochondrial	MZM1	13.927	3
565	Transaldolase	TAL1	37.036	5
566	Maintenance of telomere capping protein 4	MTC4	79.027	6
567	Minichromosome maintenance protein 5	MCM5	86.41	5
568	Manganese-transporting ATPase 1	SPF1	135.27	5
569	Histone deacetylase RPD3	RPD3	48.904	8
570	Probable kynurenine--oxoglutarate transaminase BNA3	BNA3	50.082	7
571	Uncharacterized transcriptional regulatory protein YLR278C		151.28	7
572	Uncharacterized protein YBR225W		101.24	7
573	Regulator of the glycerol channel 1;Activator of SKN7 protein 10	RGC1;ASK10	120.39	4
574	Autophagy-related protein 20	ATG20	72.545	6
575	Putative aldehyde dehydrogenase-like protein YHR039C	MSC7	71.32	5
576	Uncharacterized protein YLR290C, mitochondrial	YLR290C	31.524	7
577	Putative DNA helicase INO80	INO80	171.45	8
578	Broad-range acid phosphatase DET1	DET1	39.172	5
579	Glutamate--tRNA ligase, mitochondrial	MSE1	61.603	8
580	Mitochondrial import inner membrane translocase subunit TIM23	TIM23	23.243	4
581	54S ribosomal protein MRP49, mitochondrial	MRP49	16.021	4
582	ATPase expression protein 2, mitochondrial	AEP2	67.523	10
583	Cytochrome B translational activator protein CBS2	CBS2	44.607	3
584	Heat shock protein SSA2	SSA2	69.469	4
585	Probable 2-methylcitrate dehydratase	PDH1	57.683	5
586	Protein KES1	KES1	49.491	5
587	Acetyl-CoA carboxylase, mitochondrial;Biotin carboxylase	HFA1	259.16	9
588	Protein FMP52, mitochondrial	FMP52	25.086	5
589	Chorismate synthase	ARO2	40.838	5
590	54S ribosomal protein L27, mitochondrial	MRPL27	16.492	3
591	J-type co-chaperone JAC1, mitochondrial	JAC1	21.778	3
592	54S ribosomal protein L25, mitochondrial	MRPL25	18.587	5
593	Bromodomain-containing factor 1	BDF1	76.977	7
594	Serine/threonine protein kinase KIN1	KIN1	120.07	7
595	Protein EAP1	EAP1	69.761	5
596	ABC transporter ATP-binding protein ARB1	ARB1	68.376	8
597	Histidine--tRNA ligase, mitochondrial	HTS1	57.75	5
598	DNA repair and recombination protein RAD26	RAD26	124.53	7
599	Nitrogen permease regulator 3	NPR3	129.97	7
600	DNA replication licensing factor MCM4	MCM4	105	7
601	60S ribosomal protein L35-B;60S ribosomal protein L35-A	RPL35B;RPL35A	13.909	3
602	Chromatin structure-remodeling complex subunit RSC1	RSC1	106.67	4
603	Serine/threonine-protein kinase HAL5	HAL5	95.454	6
604	Nucleoporin NUP192	NUP192	191.53	7
605	Transcriptional adapter 2	ADA2	50.569	3
606	Epsin-5	ENT5	47.321	6
607	Protein translocation protein SEC63	SEC63	75.344	6
608	Mitochondrial transcription factor 1	MTF1	39.726	5
609	40S ribosomal protein S12	RPS12	15.471	5
610	37S ribosomal protein MRP17, mitochondrial	MRP17	15.02	3
611	ATP-dependent RNA helicase SUV3, mitochondrial	SUV3	84.323	4
612	Fumarate reductase 2	OSM1	55.064	5
613	BTB/POZ domain-containing protein YLR108C		55.6	7
614	Mitochondrial distribution and morphology protein 38	MDM38	65.004	5
615	Glutamine--fructose-6-phosphate aminotransferase [isomerizing]	GFA1	80.046	7
616	Dolichyl-phosphate-mannose--protein mannosyltransferase 1	PMT1	92.674	5
617	Bifunctional purine biosynthetic protein ADE5,7;Phosphoribosylamine--glycine ligase;Phosphoribosylformylglycinamidine cyclo-ligase	ADE5,7	86.067	5
618	Mitochondrial chaperone BCS1	BCS1	51.107	3
619	Structural maintenance of chromosomes protein 3	SMC3	141.33	6
620	Stress response protein NST1	NST1	141.51	3
621	Uncharacterized ABC transporter ATP-binding protein YDR061W		61.191	6
622	Seventh homolog of septin 1	SHS1	62.629	5
623	Casein kinase I homolog 3	YCK3	60.26	5
624	Probable serine/threonine-protein kinase COQ8, mitochondrial	COQ8	56.741	6
625	Altered inheritance of mitochondria protein 46, mitochondrial	AIM46	34.113	6
626	Isoleucine--tRNA ligase, mitochondrial	ISM1	115.79	7
627	Coatomer subunit beta	SEC26	109.02	5
628	Nuclear migration protein NUM1	NUM1	313.03	5
629	Elongation factor 1-gamma 2	TEF4	46.52	7
630	CCR4-NOT transcriptional complex subunit CAF120	CAF120	118.28	3
631	Mitochondrial outer membrane protein OM45	OM45	44.58	6
632	Protein phosphatase 2C homolog 7, mitochondrial	PTC7	37.782	5
633	UPF0674 endoplasmic reticulum membrane protein YNR021W		47.093	4
634	Glucose-signaling factor 2	GSF2	45.869	6
635	Sensitivity to high expression protein 10	SHE10	66.862	2
636	Protein SSP120	SSP120	27.289	5
637	High-affinity glucose transporter HXT2	HXT2	59.84	2
638	Glutamate--tRNA ligase, cytoplasmic	GUS1	80.842	6
639	rRNA 2-O-methyltransferase fibrillarin	NOP1	34.465	3
640	DNA-directed RNA polymerase I subunit RPA135	RPA135	135.74	7
641	H/ACA ribonucleoprotein complex subunit 4	CBF5	54.704	5
642	Polyamine N-acetyltransferase 1	PAA1	21.947	8
643	Mitochondrial inner membrane i-AAA protease supercomplex subunit MGR1	MGR1	47.156	5
644	Dolichyl-diphosphooligosaccharide--protein glycosyltransferase subunit 1	OST1	54.071	3
645	60S ribosomal protein L1-B;60S ribosomal protein L1-A	RPL1B;RPL1A	24.485	3
646	GTP-binding protein YPT1	YPT1	23.214	3
647	Tricalbin-2	TCB2	132.51	7
648	37S ribosomal protein YMR-31, mitochondrial	YMR31	13.689	4
649	3-isopropylmalate dehydratase	LEU1	85.793	7
650	Negative regulator of sporulation PMD1	PMD1	195.38	6
651	Heat shock protein homolog SSE1	SSE1	77.365	8
652	Mitochondrial protein import protein ZIM17	ZIM17	19.855	4
653	1,3-beta-glucan synthase component FKS1	FKS1	214.85	6
654	DNA replication licensing factor MCM6	MCM6	112.98	6
655	Serine/threonine-protein kinase KIN3	KIN3	51.203	5
656	Mitochondrial clpX-like chaperone MCX1	MCX1	57.945	6
657	Tricalbin-1	TCB1	133.57	3
658	Transketolase 1	TKL1	73.805	7
659	T-complex protein 1 subunit epsilon	CCT5	61.913	4
660	Adenosylhomocysteinase	SAH1	49.125	4
661	DNA topoisomerase 1	TOP1	89.994	4
662	Adenosine kinase	ADO1	36.372	3
663	Mannose-1-phosphate guanyltransferase	PSA1	39.565	6
664	Reduced viability upon starvation protein 161	RVS161	30.25	3
665	Threonine--tRNA ligase, mitochondrial	MST1	54.091	5
666	Altered inheritance of mitochondria protein 24, mitochondrial	AIM24	44.427	7
667	Nucleoporin NUP157	NUP157	156.65	4
668	Cytochrome P450 61	ERG5	61.334	5
669	GTP-binding protein YPT52	YPT52	26.132	2
670	54S ribosomal protein L6, mitochondrial	MRPL6	23.889	4
671	NADP-specific glutamate dehydrogenase 1	GDH1	49.569	7
672	Actin-related protein 4	ARP4	54.831	4
673	Pentafunctional AROM polypeptide;3-dehydroquinate synthase;3-phosphoshikimate 1-carboxyvinyltransferase;Shikimate kinase;3-dehydroquinate dehydratase;Shikimate dehydrogenase	ARO1	174.75	8
674	ATP synthase assembly factor FMC1, mitochondrial	FMC1	18.364	3
675	Phosphatidylinositol 4,5-bisphosphate-binding protein SLM1	SLM1	77.994	5
676	Replication factor C subunit 5	RFC5	39.941	4
677	Trans-acting factor D	RAF1	21.289	4
678	CCA tRNA nucleotidyltransferase, mitochondrial	CCA1	60.637	6
679	Tricarboxylate transport protein	CTP1	32.173	5
680	3-hydroxy-3-methylglutaryl-coenzyme A reductase 2	HMG2	115.69	4
681	10 kDa heat shock protein, mitochondrial	HSP10	11.372	4
682	Cell wall protein YJL171C		42.957	4
683	E3 ubiquitin-protein ligase RSP5	RSP5	91.815	4
684	DNA-directed RNA polymerase II subunit RPB1	RPO21	191.61	6
685	ATPase synthesis protein 25, mitochondrial	ATP25	70.413	4
686	Dynamin-like GTPase MGM1, mitochondrial;Dynamin-like GTPase MGM1 large isoform;Dynamin-like GTPase MGM1 small isoform	MGM1	99.177	4
687	MEMO1 family protein YJR008W		38.481	8
688	54S ribosomal protein IMG2, mitochondrial	IMG2	16.38	3
689	Reduced viability upon starvation protein 167	RVS167	52.774	3
690	Protein SEY1	SEY1	89.431	4
691	1,3-beta-glucanosyltransferase GAS1	GAS1	59.582	3
692	ATPase expression protein 1, mitochondrial	AEP1	59.747	5
693	Protein TOM71	TOM71	71.855	8
694	54S ribosomal protein L36, mitochondrial	MRPL36	20.09	3
695	Uncharacterized membrane protein YGR149W		51.646	3
696	Mitochondrial escape protein 2	YME2	96.687	4
697	13 kDa ribonucleoprotein-associated protein	SNU13	13.569	2
698	S-adenosylmethionine synthase 1;S-adenosylmethionine synthase 2	SAM1;SAM2	41.818	2
699	Arginine--tRNA ligase, mitochondrial	MSR1	73.693	7
700	Uncharacterized mitochondrial hydrolase FMP41	FMP41	28.792	3
701	Alanine--glyoxylate aminotransferase 1	AGX1	41.907	4
702	Endopolyphosphatase	PPN1	78.343	4
703	Protein PET54	PET54	34.637	3
704	Nuclear polyadenylated RNA-binding protein 4	HRP1	59.649	3
705	Thiosulfate sulfurtransferase RDL1, mitochondrial	RDL1	15.413	2
706	Mitochondrial import receptor subunit TOM20	TOM20	20.317	6
707	T-complex protein 1 subunit gamma	CCT3	58.814	4
708	Putative cysteine synthase	YGR012W	42.8	3
709	Alpha-mannosidase	AMS1	124.5	5
710	Magnesium-activated aldehyde dehydrogenase, cytosolic	ALD6	54.414	5
711	Transcription initiation factor TFIID subunit 5	TAF5	88.967	4
712	ADP-ribosylation factor GTPase-activating protein effector protein 1	AGE1	54.494	5
713	Intermediate cleaving peptidase 55	ICP55	57.989	4
714	Sphingoid long chain base kinase 5	LCB5	77.565	6
715	Oxysterol-binding protein homolog 6	OSH6	51.587	2
716	Mitochondrial inner membrane i-AAA protease supercomplex subunit MGR3	MGR3	58.003	5
717	Cyclin-dependent kinase 1;Cyclin-dependent protein kinase PHO85	CDC28;PHO85	34.061	4
718	Chromo domain-containing protein 1	CHD1	168.24	4
719	NADPH dehydrogenase 2	OYE2	45.01	5
720	Partitioning protein REP2	REP2	33.196	3
721	Exoribonuclease II, mitochondrial	DSS1	110.82	5
722	DNA-directed RNA polymerases I and III subunit RPAC1	RPC40	37.686	3
723	Probable NADPH:adrenodoxin oxidoreductase, mitochondrial	ARH1	56.237	6
724	Tryptophan synthase	TRP5	76.625	5
725	Elongator complex protein 5	IKI1	35.219	1
726	Mitochondrial outer membrane protein IML2	IML2	82.535	5
727	DNA-binding protein RAP1	RAP1	92.412	3
728	Replication factor C subunit 3	RFC3	38.203	5
729	Pleiotropic ABC efflux transporter of multiple drugs	PDR5	170.44	4
730	Casein kinase II subunit alpha	CKA2	39.403	5
731	Replication factor C subunit 4	RFC4	36.149	4
732	54S ribosomal protein L50, mitochondrial	MRPL50	16.283	2
733	Nucleoporin NUP57	NUP57	57.498	3
734	DNA mismatch repair protein MSH6	MSH6	140.08	4
735	CAAX prenyl protease 1	STE24	52.323	3
736	Mitochondrial FAD-linked sulfhydryl oxidase ERV1	ERV1	21.639	2
737	DNA-directed RNA polymerase I subunit RPA49	RPA49	46.65	6
738	Nucleosome assembly protein	NAP1	47.884	4
739	Altered inheritance of mitochondria protein 23, mitochondrial	AIM23	41.461	3
740	SED5-binding protein 2	SFB2	98.942	5
741	Obg-like ATPase homolog	YLF2	45.714	3
742	DNA-directed RNA polymerase II subunit RPB2	RPB2	138.75	5
743	Sister chromatid cohesion protein 2	SCC2	171.1	4
744	Protein TAX4	TAX4	68.767	4
745	Ubiquitin-like protein MDY2	MDY2	23.732	3
746	Phosphatidylinositol transfer protein SFH5	SFH5	34.388	2
747	DNA replication licensing factor MCM7	MCM7	94.942	5
748	Putative 2-hydroxyacyl-CoA lyase	YEL020C	61.288	4
749	Mitochondrial intermembrane space import and assembly protein 40	MIA40	44.536	2
750	Nitrogen permease reactivator protein	NPR1	85.989	2
751	Low-affinity glucose transporter HXT4;Probable glucose transporter HXT5	HXT4;HXT5	63.909	3
752	Glycerol 2-dehydrogenase (NADP(+))	GCY1	35.079	2
753	DNA ligase 1	CDC9	82.25	3
754	Peroxiredoxin DOT5	DOT5	24.119	4
755	Putative mitochondrial translation system component PET127	PET127	93.406	4
756	Cytochrome b-c1 complex subunit 7	QCR7	14.565	3
757	Transcriptional regulatory protein SIN3	SIN3	174.84	1
758	DBF2 kinase activator protein MOB1	MOB1	35.882	3
759	Frataxin homolog, mitochondrial;Frataxin homolog intermediate form	YFH1	19.49	3	Yeast frataxin homolog
760	RNA polymerase II transcriptional coactivator SUB1	SUB1	33.102	3
761	Cell division control protein 42	CDC42	21.322	4
762	Ribosome-recycling factor, mitochondrial	RRF1	26.406	3
763	Mannan polymerase complexes subunit MNN9	MNN9	45.954	4
764	Serine--tRNA ligase, mitochondrial	DIA4	50.389	4
765	GMP synthase [glutamine-hydrolyzing]	GUA1	58.482	3
766	Ergosterol biosynthetic protein 28	ERG28	17.135	3
767	Clathrin coat assembly protein AP180A	YAP1801	71.659	4
768	Alpha,alpha-trehalose-phosphate synthase [UDP-forming] 56 kDa subunit	TPS1	56.147	5
769	NADP-dependent alcohol dehydrogenase 6	ADH6	39.617	3
770	ATP-dependent RNA helicase MRH4, mitochondrial	MRH4	63.057	3
771	DNA mismatch repair protein MSH1, mitochondrial	MSH1	109.41	3
772	FACT complex subunit SPT16	SPT16	118.63	4
773	Apoptosis-inducing factor 1	AIF1	41.335	4
774	Inositol phosphosphingolipids phospholipase C	ISC1	53.94	2
775	Probable mitochondrial transport protein FSF1	FSF1	35.414	4
776	Histone deacetylase HOS3	HOS3	79.199	3
777	Mitochondrial carrier protein RIM2	RIM2	42.101	2
778	Dolichyl-phosphate-mannose--protein mannosyltransferase 2;Dolichyl-phosphate-mannose--protein mannosyltransferase 3	PMT2;PMT3	86.869	2
779	Translation initiation factor RLI1	RLI1	68.34	5
780	Protein LDB19	LDB19	89.825	2
781	Heterogeneous nuclear rnp K-like protein 2	HEK2	41.682	3
782	GTP-binding protein YPT31/YPT8	YPT31	24.469	3
783	Inosine-5-monophosphate dehydrogenase 2;Putative inosine-5-monophosphate dehydrogenase 1	IMD2;IMD1	56.529	4
784	54S ribosomal protein L38, mitochondrial;54S ribosomal protein L34, mitochondrial	MRPL38	14.904	3
785	C-5 sterol desaturase	ERG3	42.73	5
786	Histone acetyltransferase GCN5	GCN5	51.069	3
787	Serine/threonine-protein kinase BUR1	SGV1	74.238	3
788	Eukaryotic translation initiation factor 2 subunit gamma	GCD11	57.865	3
789	Actin-related protein 3	ARP3	49.541	3
790	26S proteasome regulatory subunit RPN2	RPN2	104.23	3
791	Elongation factor 3B	HEF3	115.87	3
792	Protein NUD1	NUD1	94.103	3
793	SWI/SNF complex subunit SWI3	SWI3	92.925	3
794	Protein transport protein SEC1	SEC1	83.479	6
795	Protein disulfide-isomerase MPD1	MPD1	36.408	3
796	Signal recognition particle receptor subunit alpha homolog	SRP101	69.277	4
797	Suppressor of kinetochore protein 1	SKP1	22.33	3
798	Pre-mRNA-splicing factor ATP-dependent RNA helicase PRP43	PRP43	87.561	1
799	Protein MSP1	MSP1	40.343	3
800	Chitin biosynthesis protein CHS5	CHS5	73.638	4
801	Uncharacterized mitochondrial membrane protein FMP10	FMP10	27.698	3
802	Mitochondrial metalloendopeptidase OMA1	OMA1	39.328	2
803	Cytochrome c oxidase subunit 6, mitochondrial	COX6	17.341	2
804	Probable hydrolase NIT3	NIT3	32.549	2
805	Elongator complex protein 4	ELP4	51.155	2
806	Chromatin-remodeling complexes subunit NGG1	NGG1	79.281	3
807	PWWP domain-containing protein YLR455W	YLR455W	35.508	3
808	rRNA biogenesis protein RRP5	RRP5	193.13	5
809	Vacuolar transporter chaperone 2	VTC2	95.44	2
810	3-oxoacyl-[acyl-carrier-protein] synthase homolog	CEM1	47.555	3
811	Clathrin heavy chain	CHC1	187.23	4
812	Regulatory protein SIR3	SIR3	111.36	3
813	Protein SPT3	SPT3	38.8	3
814	Uncharacterized protein YOR385W	YOR385W	34.063	3
815	Guanine nucleotide-binding protein subunit beta 2	GPB2	98.655	3
816	Long chronological lifespan protein 2	LCL2	14.922	1
817	Transcription factor tau 131 kDa subunit	TFC4	120.23	3
818	Mitochondrial nuclease	NUC1	37.209	4
819	Phosphatidylinositol transfer protein CSR1	CSR1	47.462	2
820	Cell cycle serine/threonine-protein kinase CDC5/MSD2	CDC5	81.03	2
821	FK506-binding protein 1	FPR1	12.158	3
822	Pumilio homology domain family member 4	PUF4	97.797	3
823	Actin-related protein 2	ARP2	44.073	3
824	Cytochrome c oxidase assembly protein COX15	COX15	54.658	3
825	Acyl-CoA desaturase 1	OLE1	58.402	2
826	SVP1-like protein 2	HSV2	51.235	4
827	Tubulin beta chain	TUB2	50.922	2
828	Amino-acid acetyltransferase, mitochondrial	ARG2	65.609	2
829	Nucleoporin NUP188	NUP188	188.57	1
830	Maintenance of telomere capping protein 5	MTC5	130.94	1
831	Protein JSN1	JSN1	120.37	2
832	Cysteine--tRNA ligase		87.529	4
833	Structural maintenance of chromosomes protein 1	SMC1	141.28	3
834	ISWI one complex protein 2	IOC2	93.445	2
835	Tryptophan--tRNA ligase, cytoplasmic	WRS1	49.35	2
836	Heat shock protein 104	HSP104	102.03	2
837	Ubiquitin carboxyl-terminal hydrolase RPN11	RPN11	34.398	3
838	tRNA modification GTPase MSS1, mitochondrial	MSS1	58.351	2
839	26S proteasome regulatory subunit RPN8	RPN8	38.312	2
840	Vacuolar protein sorting-associated protein 53	VPS53	95.448	2
841	5-formyltetrahydrofolate cyclo-ligase	FAU1	24.058	3
842	Cell division control protein 53	CDC53	93.943	5
843	Protein MET17;O-acetylhomoserine sulfhydrylase;O-acetylserine sulfhydrylase	MET17	48.671	2
844	DNA mismatch repair protein MSH2	MSH2	108.88	2
845	GTP-binding protein RHO3	RHO3	25.312	2
846	Peptide chain release factor 1, mitochondrial	MRF1	46.77	2
847	Putative transferase CAF17, mitochondrial	IBA57	57.054	2
848	Protein SOV1, mitochondrial	SOV1	104.75	2
849	Thioredoxin reductase 2, mitochondrial;Thioredoxin reductase 1	TRR2;TRR1	37.087	3
850	Diphosphoinositol polyphosphate phosphohydrolase DDP1	DDP1	21.572	3
851	Target of rapamycin complex 1 subunit KOG1	KOG1	177.61	3
852	ISWI one complex protein 3	IOC3	90.896	2
853	Mitochondrial GTPase 1	MTG1	42.144	2
854	Cystathionine beta-synthase	CYS4	56.021	1
855	Kynurenine 3-monooxygenase	BNA4	52.429	3
856	Peroxisomal hydratase-dehydrogenase-epimerase;2-enoyl-CoA hydratase;(3R)-3-hydroxyacyl-CoA dehydrogenase	FOX2	98.702	3
857	Phosphomannomutase	SEC53	29.063	4

## Sheet: Yfh1-His6
#	Identified Proteins	Gene names	Molecular Weight	Total MS/MS Count
1	Cysteine desulfurase, mitochondrial OS=Saccharomyces cerevisiae (strain ATCC 204508 / S288c) GN=NFS1 PE=1 SV=2	NFS1_YEAST	54 kDa	179	Nfs1, cysteine desulfurase
2	Alcohol dehydrogenase 3, mitochondrial OS=Saccharomyces cerevisiae (strain ATCC 204508 / S288c) GN=ADH3 PE=1 SV=2	ADH3_YEAST	40 kDa	147
3	Frataxin homolog, mitochondrial OS=Saccharomyces cerevisiae (strain ATCC 204508 / S288c) GN=YFH1 PE=1 SV=1	FRDA_YEAST	19 kDa	134	Yfh1, yeast frataxin homolog
4	Iron sulfur cluster assembly protein 1, mitochondrial OS=Saccharomyces cerevisiae (strain ATCC 204508 / S288c) GN=ISU1 PE=1 SV=1	ISU1_YEAST	18 kDa	110	Isu1, Fe-S scaffold protein
5	Glyceraldehyde-3-phosphate dehydrogenase 1 OS=Saccharomyces cerevisiae (strain ATCC 204508 / S288c) GN=TDH1 PE=1 SV=3	G3P1_YEAST	36 kDa	100
6	V-type proton ATPase catalytic subunit A OS=Saccharomyces cerevisiae (strain ATCC 204508 / S288c) GN=VMA1 PE=1 SV=3	VATA_YEAST	119 kDa	96
7	Glyceraldehyde-3-phosphate dehydrogenase 3 OS=Saccharomyces cerevisiae (strain ATCC 204508 / S288c) GN=TDH3 PE=1 SV=3	G3P3_YEAST	36 kDa	84
8	Casein kinase I homolog 2 OS=Saccharomyces cerevisiae (strain ATCC 204508 / S288c) GN=YCK2 PE=1 SV=1	KC12_YEAST	62 kDa	76	Yck2, caseine kinase 1 homolog 2
9	Elongation factor 1-alpha OS=Saccharomyces cerevisiae (strain ATCC 204508 / S288c) GN=TEF1 PE=1 SV=1	EF1A_YEAST	50 kDa	70
10	Peroxisomal acyl-coenzyme A thioester hydrolase 1 OS=Saccharomyces cerevisiae (strain ATCC 204508 / S288c) GN=TES1 PE=1 SV=1	PTE1_YEAST	40 kDa	61
11	Nicotinamidase OS=Saccharomyces cerevisiae (strain ATCC 204508 / S288c) GN=PNC1 PE=1 SV=1	PNC1_YEAST	25 kDa	61
12	Glyceraldehyde-3-phosphate dehydrogenase 2 OS=Saccharomyces cerevisiae (strain ATCC 204508 / S288c) GN=TDH2 PE=1 SV=3	G3P2_YEAST	36 kDa	61
13	Repressible alkaline phosphatase OS=Saccharomyces cerevisiae (strain ATCC 204508 / S288c) GN=PHO8 PE=1 SV=2	PPB_YEAST	63 kDa	58
14	Myosin tail region-interacting protein MTI1 OS=Saccharomyces cerevisiae (strain ATCC 204508 / S288c) GN=BBC1 PE=1 SV=2	BBC1_YEAST	128 kDa	55
15	Eukaryotic translation initiation factor 4E OS=Saccharomyces cerevisiae (strain ATCC 204508 / S288c) GN=CDC33 PE=1 SV=1	IF4E_YEAST	24 kDa	32
16	Nucleoporin POM152 OS=Saccharomyces cerevisiae (strain ATCC 204508 / S288c) GN=POM152 PE=1 SV=1	PO152_YEAST	152 kDa	31
17	Dihydrofolate synthetase OS=Saccharomyces cerevisiae (strain ATCC 204508 / S288c) GN=FOL3 PE=1 SV=1	FOLD_YEAST	48 kDa	30
18	Protein ISD11 OS=Saccharomyces cerevisiae (strain ATCC 204508 / S288c) GN=ISD11 PE=1 SV=1	ISD11_YEAST	11 kDa	29	Isd11, cysteine desulfurase accessory protein
19	Putative glucokinase-2 OS=Saccharomyces cerevisiae (strain ATCC 204508 / S288c) GN=EMI2 PE=1 SV=1	EMI2_YEAST	56 kDa	29
20	Uncharacterized WD repeat-containing protein YOL087C OS=Saccharomyces cerevisiae (strain ATCC 204508 / S288c) GN=YOL087C PE=1 SV=1	YO087_YEAST	125 kDa	24
21	Heat shock protein 60, mitochondrial OS=Saccharomyces cerevisiae (strain ATCC 204508 / S288c) GN=HSP60 PE=1 SV=1	HSP60_YEAST	61 kDa	24
22	Mitochondrial metal transporter 2 OS=Saccharomyces cerevisiae (strain ATCC 204508 / S288c) GN=MMT2 PE=3 SV=2	MMT2_YEAST	52 kDa	20
23	Altered inheritance of mitochondria protein 32 OS=Saccharomyces cerevisiae (strain ATCC 204508 / S288c) GN=AIM32 PE=3 SV=1	AIM32_YEAST	36 kDa	20
24	Acyl carrier protein, mitochondrial OS=Saccharomyces cerevisiae (strain ATCC 204508 / S288c) GN=ACP1 PE=1 SV=1	ACPM_YEAST	14 kDa	20
25	Cerevisin OS=Saccharomyces cerevisiae (strain ATCC 204508 / S288c) GN=PRB1 PE=1 SV=1	PRTB_YEAST	70 kDa	20
26	Iron sulfur cluster assembly protein 2, mitochondrial OS=Saccharomyces cerevisiae (strain ATCC 204508 / S288c) GN=ISU2 PE=1 SV=1	ISU2_YEAST	17 kDa	19	Isu2, Fe-S scaffold protein
27	Putative transcription factor SEF1 OS=Saccharomyces cerevisiae (strain ATCC 204508 / S288c) GN=SEF1 PE=1 SV=4	SEF1_YEAST	128 kDa	18
28	Protein ZPS1 OS=Saccharomyces cerevisiae (strain ATCC 204508 / S288c) GN=ZPS1 PE=3 SV=1	ZPS1_YEAST	28 kDa	18
29	mRNA-binding protein PUF3 OS=Saccharomyces cerevisiae (strain ATCC 204508 / S288c) GN=PUF3 PE=1 SV=1	PUF3_YEAST	98 kDa	17
30	Alcohol dehydrogenase 1 OS=Saccharomyces cerevisiae (strain ATCC 204508 / S288c) GN=ADH1 PE=1 SV=5	ADH1_YEAST	37 kDa	17
31	C-1-tetrahydrofolate synthase, mitochondrial OS=Saccharomyces cerevisiae (strain ATCC 204508 / S288c) GN=MIS1 PE=1 SV=1	C1TM_YEAST	106 kDa	17
32	Nicotinamide-nucleotide adenylyltransferase 1 OS=Saccharomyces cerevisiae (strain ATCC 204508 / S288c) GN=NMA1 PE=1 SV=1	NMA1_YEAST	46 kDa	16
33	RNA-binding protein SRO9 OS=Saccharomyces cerevisiae (strain ATCC 204508 / S288c) GN=SRO9 PE=1 SV=2	SRO9_YEAST	48 kDa	15
34	Factor arrest protein 8 OS=Saccharomyces cerevisiae (strain ATCC 204508 / S288c) GN=FAR8 PE=1 SV=1	FAR8_YEAST	59 kDa	15
35	Threonine dehydratase, mitochondrial OS=Saccharomyces cerevisiae (strain ATCC 204508 / S288c) GN=ILV1 PE=1 SV=2	THDH_YEAST	64 kDa	15
36	Cap-associated protein CAF20 OS=Saccharomyces cerevisiae (strain ATCC 204508 / S288c) GN=CAF20 PE=1 SV=2	CAF20_YEAST	18 kDa	14
37	Putative pterin-4-alpha-carbinolamine dehydratase OS=Saccharomyces cerevisiae (strain ATCC 204508 / S288c) GN=YHL018W PE=1 SV=1	PHS_YEAST	14 kDa	13
38	Uncharacterized protein YHR097C OS=Saccharomyces cerevisiae (strain ATCC 204508 / S288c) GN=YHR097C PE=1 SV=1	YHP7_YEAST	41 kDa	13
39	UTP--glucose-1-phosphate uridylyltransferase OS=Saccharomyces cerevisiae (strain ATCC 204508 / S288c) GN=UGP1 PE=1 SV=1	UGPA1_YEAST	56 kDa	13
40	Potassium-activated aldehyde dehydrogenase, mitochondrial OS=Saccharomyces cerevisiae (strain ATCC 204508 / S288c) GN=ALD4 PE=1 SV=2	ALDH4_YEAST	57 kDa	12
41	Cytochrome b2, mitochondrial OS=Saccharomyces cerevisiae (strain ATCC 204508 / S288c) GN=CYB2 PE=1 SV=1	CYB2_YEAST	66 kDa	12
42	Protein HBT1 OS=Saccharomyces cerevisiae (strain ATCC 204508 / S288c) GN=HBT1 PE=1 SV=1	HBT1_YEAST	114 kDa	12
43	Serine hydroxymethyltransferase, cytosolic OS=Saccharomyces cerevisiae (strain ATCC 204508 / S288c) GN=SHM2 PE=1 SV=2	GLYC_YEAST	52 kDa	12
44	Carbon catabolite-derepressing protein kinase OS=Saccharomyces cerevisiae (strain ATCC 204508 / S288c) GN=SNF1 PE=1 SV=1	SNF1_YEAST	72 kDa	11
45	Nucleolar protein 3 OS=Saccharomyces cerevisiae (strain ATCC 204508 / S288c) GN=NPL3 PE=1 SV=1	NOP3_YEAST	45 kDa	11
46	Intrastrand cross-link recognition protein OS=Saccharomyces cerevisiae (strain ATCC 204508 / S288c) GN=IXR1 PE=1 SV=2	IXR1_YEAST	68 kDa	10
47	(R,R)-butanediol dehydrogenase OS=Saccharomyces cerevisiae (strain ATCC 204508 / S288c) GN=BDH1 PE=1 SV=2	BDH1_YEAST	42 kDa	10
48	6,7-dimethyl-8-ribityllumazine synthase OS=Saccharomyces cerevisiae (strain ATCC 204508 / S288c) GN=RIB4 PE=1 SV=2	RIB4_YEAST	19 kDa	10
49	Serine/threonine-protein kinase HRK1 OS=Saccharomyces cerevisiae (strain ATCC 204508 / S288c) GN=HRK1 PE=1 SV=1	HRK1_YEAST	86 kDa	9
50	Probable serine/threonine-protein kinase RTK1 OS=Saccharomyces cerevisiae (strain ATCC 204508 / S288c) GN=RTK1 PE=1 SV=1	RTK1_YEAST	70 kDa	9
51	Ketol-acid reductoisomerase, mitochondrial OS=Saccharomyces cerevisiae (strain ATCC 204508 / S288c) GN=ILV5 PE=1 SV=1	ILV5_YEAST	44 kDa	8
52	Nicotinamide-nucleotide adenylyltransferase 2 OS=Saccharomyces cerevisiae (strain ATCC 204508 / S288c) GN=NMA2 PE=1 SV=1	NMA2_YEAST	45 kDa	8
53	Heat shock protein SSC1, mitochondrial OS=Saccharomyces cerevisiae (strain ATCC 204508 / S288c) GN=SSC1 PE=1 SV=1	HSP77_YEAST	71 kDa	7
54	Protein OPY1 OS=Saccharomyces cerevisiae (strain ATCC 204508 / S288c) GN=OPY1 PE=1 SV=1	OPY1_YEAST	38 kDa	7
55	Malate dehydrogenase, mitochondrial OS=Saccharomyces cerevisiae (strain ATCC 204508 / S288c) GN=MDH1 PE=1 SV=2	MDHM_YEAST	36 kDa	7
56	Acetyl-CoA hydrolase OS=Saccharomyces cerevisiae (strain ATCC 204508 / S288c) GN=ACH1 PE=1 SV=2	ACH1_YEAST	59 kDa	7
57	General negative regulator of transcription subunit 4 OS=Saccharomyces cerevisiae (strain ATCC 204508 / S288c) GN=MOT2 PE=1 SV=1	NOT4_YEAST	65 kDa	7
58	ATP synthase subunit alpha, mitochondrial OS=Saccharomyces cerevisiae (strain ATCC 204508 / S288c) GN=ATP1 PE=1 SV=5	ATPA_YEAST	59 kDa	6
59	Citrate synthase, mitochondrial OS=Saccharomyces cerevisiae (strain ATCC 204508 / S288c) GN=CIT1 PE=1 SV=2	CISY1_YEAST	53 kDa	6
60	Uncharacterized protein YBL086C OS=Saccharomyces cerevisiae (strain ATCC 204508 / S288c) GN=YBL086C PE=1 SV=1	YBI6_YEAST	52 kDa	6
61	Acetylornithine aminotransferase, mitochondrial OS=Saccharomyces cerevisiae (strain ATCC 204508 / S288c) GN=ARG8 PE=1 SV=1	ARGD_YEAST	47 kDa	6
62	Serine/threonine-protein kinase YPK2/YKR2 OS=Saccharomyces cerevisiae (strain ATCC 204508 / S288c) GN=YPK2 PE=1 SV=1	YPK2_YEAST	77 kDa	6
63	Succinate dehydrogenase [ubiquinone] flavoprotein subunit, mitochondrial OS=Saccharomyces cerevisiae (strain ATCC 204508 / S288c) GN=SDH1 PE=1 SV=1	SDHA_YEAST	70 kDa	6
64	Protein SOF1 OS=Saccharomyces cerevisiae (strain ATCC 204508 / S288c) GN=SOF1 PE=1 SV=1	DCA13_YEAST	57 kDa	6
65	Protein PSP2 OS=Saccharomyces cerevisiae (strain ATCC 204508 / S288c) GN=PSP2 PE=1 SV=2	PSP2_YEAST	66 kDa	6
66	Glutamate decarboxylase OS=Saccharomyces cerevisiae (strain ATCC 204508 / S288c) GN=GAD1 PE=1 SV=1	DCE_YEAST	66 kDa	6
67	Carboxypeptidase S OS=Saccharomyces cerevisiae (strain ATCC 204508 / S288c) GN=CPS1 PE=1 SV=2	CBPS_YEAST	65 kDa	6
68	Acetolactate synthase catalytic subunit, mitochondrial OS=Saccharomyces cerevisiae (strain ATCC 204508 / S288c) GN=ILV2 PE=1 SV=1	ILVB_YEAST	75 kDa	5
69	Serine hydroxymethyltransferase, mitochondrial OS=Saccharomyces cerevisiae (strain ATCC 204508 / S288c) GN=SHM1 PE=1 SV=2	GLYM_YEAST	54 kDa	5
70	Histone acetyltransferase ESA1 OS=Saccharomyces cerevisiae (strain ATCC 204508 / S288c) GN=ESA1 PE=1 SV=1	ESA1_YEAST	53 kDa	5
71	Sorting nexin-3 OS=Saccharomyces cerevisiae (strain ATCC 204508 / S288c) GN=SNX3 PE=1 SV=1	SNX3_YEAST	19 kDa	5
72	Protein SSD1 OS=Saccharomyces cerevisiae (strain ATCC 204508 / S288c) GN=SSD1 PE=1 SV=1	SSD1_YEAST	140 kDa	5
73	Histone H2B.1 OS=Saccharomyces cerevisiae (strain ATCC 204508 / S288c) GN=HTB1 PE=1 SV=2	H2B1_YEAST (+1)	14 kDa	4
74	Elongation factor Tu, mitochondrial OS=Saccharomyces cerevisiae (strain ATCC 204508 / S288c) GN=TUF1 PE=1 SV=1	EFTU_YEAST	48 kDa	4
75	Pyruvate dehydrogenase E1 component subunit alpha, mitochondrial OS=Saccharomyces cerevisiae (strain ATCC 204508 / S288c) GN=PDA1 PE=1 SV=2	ODPA_YEAST	46 kDa	4
76	Histone H4 OS=Saccharomyces cerevisiae (strain ATCC 204508 / S288c) GN=HHF1 PE=1 SV=2	H4_YEAST	11 kDa	4
77	Succinate dehydrogenase [ubiquinone] iron-sulfur subunit, mitochondrial OS=Saccharomyces cerevisiae (strain ATCC 204508 / S288c) GN=SDH2 PE=1 SV=1	SDHB_YEAST	30 kDa	4
78	Transcriptional activator/repressor MOT3 OS=Saccharomyces cerevisiae (strain ATCC 204508 / S288c) GN=MOT3 PE=1 SV=1	MOT3_YEAST	54 kDa	4
79	Heat shock protein SSA1 OS=Saccharomyces cerevisiae (strain ATCC 204508 / S288c) GN=SSA1 PE=1 SV=4	HSP71_YEAST	70 kDa	4
80	Uncharacterized protein YGR266W OS=Saccharomyces cerevisiae (strain ATCC 204508 / S288c) GN=YGR266W PE=1 SV=1	YG5L_YEAST	81 kDa	4
81	40S ribosomal protein S12 OS=Saccharomyces cerevisiae (strain ATCC 204508 / S288c) GN=RPS12 PE=1 SV=1	RS12_YEAST	15 kDa	4
82	GTP cyclohydrolase 1 OS=Saccharomyces cerevisiae (strain ATCC 204508 / S288c) GN=FOL2 PE=1 SV=1	GCH1_YEAST	28 kDa	4
83	3-oxoacyl-[acyl-carrier-protein] synthase homolog OS=Saccharomyces cerevisiae (strain ATCC 204508 / S288c) GN=CEM1 PE=1 SV=1	CEM1_YEAST	48 kDa	4
84	Nuclear migration protein NUM1 OS=Saccharomyces cerevisiae (strain ATCC 204508 / S288c) GN=NUM1 PE=1 SV=2	NUM1_YEAST	313 kDa	4
85	Nuclear polyadenylated RNA-binding protein 4 OS=Saccharomyces cerevisiae (strain ATCC 204508 / S288c) GN=HRP1 PE=1 SV=1	HRP1_YEAST	60 kDa	4
86	Altered inheritance of mitochondria protein 6 OS=Saccharomyces cerevisiae (strain ATCC 204508 / S288c) GN=AIM6 PE=1 SV=2	AIM6_YEAST	44 kDa	4
87	Actin patches distal protein 1 OS=Saccharomyces cerevisiae (strain ATCC 204508 / S288c) GN=APD1 PE=1 SV=1	APD1_YEAST	36 kDa	4
88	54S ribosomal protein L17, mitochondrial OS=Saccharomyces cerevisiae (strain ATCC 204508 / S288c) GN=MRPL17 PE=1 SV=2	RM17_YEAST	32 kDa	4
89	Serine/threonine-protein kinase CLA4 OS=Saccharomyces cerevisiae (strain ATCC 204508 / S288c) GN=CLA4 PE=1 SV=1	CLA4_YEAST	94 kDa	4
90	Protein GTS1 OS=Saccharomyces cerevisiae (strain ATCC 204508 / S288c) GN=GTS1 PE=1 SV=2	GTS1_YEAST	44 kDa	4
91	Pyruvate kinase 1 OS=Saccharomyces cerevisiae (strain ATCC 204508 / S288c) GN=CDC19 PE=1 SV=2	KPYK1_YEAST	55 kDa	3
92	Cytochrome b-c1 complex subunit 1, mitochondrial OS=Saccharomyces cerevisiae (strain ATCC 204508 / S288c) GN=COR1 PE=1 SV=1	QCR1_YEAST	50 kDa	3
93	Mitochondrial metal transporter 1 OS=Saccharomyces cerevisiae (strain ATCC 204508 / S288c) GN=MMT1 PE=1 SV=1	MMT1_YEAST	56 kDa	3
94	Enolase 2 OS=Saccharomyces cerevisiae (strain ATCC 204508 / S288c) GN=ENO2 PE=1 SV=2	ENO2_YEAST	47 kDa	3
95	Histone H2A.1 OS=Saccharomyces cerevisiae (strain ATCC 204508 / S288c) GN=HTA1 PE=1 SV=2	H2A1_YEAST (+1)	14 kDa	3
96	Pyruvate dehydrogenase E1 component subunit beta, mitochondrial OS=Saccharomyces cerevisiae (strain ATCC 204508 / S288c) GN=PDB1 PE=1 SV=2	ODPB_YEAST	40 kDa	3
97	Uncharacterized protein JIP4 OS=Saccharomyces cerevisiae (strain ATCC 204508 / S288c) GN=JIP4 PE=1 SV=2	JIP4_YEAST	99 kDa	3
98	Heat shock protein 42 OS=Saccharomyces cerevisiae (strain ATCC 204508 / S288c) GN=HSP42 PE=1 SV=1	HSP42_YEAST	43 kDa	3
99	Ubiquitin carboxyl-terminal hydrolase 3 OS=Saccharomyces cerevisiae (strain ATCC 204508 / S288c) GN=UBP3 PE=1 SV=1	UBP3_YEAST	102 kDa	3
100	Cytochrome c oxidase subunit 4, mitochondrial OS=Saccharomyces cerevisiae (strain ATCC 204508 / S288c) GN=COX4 PE=1 SV=1	COX4_YEAST	17 kDa	3
101	Serine/threonine-protein kinase AKL1 OS=Saccharomyces cerevisiae (strain ATCC 204508 / S288c) GN=AKL1 PE=1 SV=1	AKL1_YEAST	124 kDa	3
102	Zinc-regulated transporter 3 OS=Saccharomyces cerevisiae (strain ATCC 204508 / S288c) GN=ZRT3 PE=1 SV=2	ZRT3_YEAST	55 kDa	3
103	37S ribosomal protein S24, mitochondrial OS=Saccharomyces cerevisiae (strain ATCC 204508 / S288c) GN=RSM24 PE=1 SV=1	RT24_YEAST	37 kDa	3
104	Verprolin OS=Saccharomyces cerevisiae (strain ATCC 204508 / S288c) GN=VRP1 PE=1 SV=2	VRP1_YEAST	83 kDa	3
105	Serine/threonine protein kinase KIN1 OS=Saccharomyces cerevisiae (strain ATCC 204508 / S288c) GN=KIN1 PE=1 SV=3	KIN1_YEAST	120 kDa	3
106	Low affinity vacuolar monovalent cation/H(+) antiporter OS=Saccharomyces cerevisiae (strain ATCC 204508 / S288c) GN=VNX1 PE=1 SV=1	VNX1_YEAST	103 kDa	3
107	Enhancer of polycomb-like protein 1 OS=Saccharomyces cerevisiae (strain ATCC 204508 / S288c) GN=EPL1 PE=1 SV=1	EPL1_YEAST	97 kDa	3
108	40S ribosomal protein S3 OS=Saccharomyces cerevisiae (strain ATCC 204508 / S288c) GN=RPS3 PE=1 SV=5	RS3_YEAST	27 kDa	3
109	Target of rapamycin complex subunit LST8 OS=Saccharomyces cerevisiae (strain ATCC 204508 / S288c) GN=LST8 PE=1 SV=1	LST8_YEAST	34 kDa	3
110	Probable ADP-ribose 1''-phosphate phosphatase YML087W OS=Saccharomyces cerevisiae (strain ATCC 204508 / S288c) GN=YMR087W PE=1 SV=1	YMX7_YEAST	32 kDa	3
111	Transcriptional activator/repressor GIS1 OS=Saccharomyces cerevisiae (strain ATCC 204508 / S288c) GN=GIS1 PE=1 SV=1	GIS1_YEAST	99 kDa	3
112	ATP synthase subunit beta, mitochondrial OS=Saccharomyces cerevisiae (strain ATCC 204508 / S288c) GN=ATP2 PE=1 SV=2	ATPB_YEAST	55 kDa	2
113	Mitochondrial outer membrane protein porin 1 OS=Saccharomyces cerevisiae (strain ATCC 204508 / S288c) GN=POR1 PE=1 SV=4	VDAC1_YEAST	30 kDa	2
114	Fumarate hydratase, mitochondrial OS=Saccharomyces cerevisiae (strain ATCC 204508 / S288c) GN=FUM1 PE=1 SV=2	FUMH_YEAST	53 kDa	2
115	Cytochrome b-c1 complex subunit 2, mitochondrial OS=Saccharomyces cerevisiae (strain ATCC 204508 / S288c) GN=QCR2 PE=1 SV=1	QCR2_YEAST	40 kDa	2
116	2-oxoglutarate dehydrogenase, mitochondrial OS=Saccharomyces cerevisiae (strain ATCC 204508 / S288c) GN=KGD1 PE=1 SV=2	ODO1_YEAST	114 kDa	2
117	GTPase-activating protein BEM2/IPL2 OS=Saccharomyces cerevisiae (strain ATCC 204508 / S288c) GN=BEM2 PE=1 SV=1	BEM2_YEAST	245 kDa	2
118	Succinyl-CoA ligase [ADP-forming] subunit alpha, mitochondrial OS=Saccharomyces cerevisiae (strain ATCC 204508 / S288c) GN=LSC1 PE=1 SV=1	SUCA_YEAST	35 kDa	2
119	Protein MMF1, mitochondrial OS=Saccharomyces cerevisiae (strain ATCC 204508 / S288c) GN=MMF1 PE=1 SV=1	MMF1_YEAST	16 kDa	2
120	PAB1-binding protein 1 OS=Saccharomyces cerevisiae (strain ATCC 204508 / S288c) GN=PBP1 PE=1 SV=1	PBP1_YEAST	79 kDa	2
121	Probable oxidoreductase AIM17 OS=Saccharomyces cerevisiae (strain ATCC 204508 / S288c) GN=AIM17 PE=1 SV=2	AIM17_YEAST	53 kDa	2
122	2-isopropylmalate synthase OS=Saccharomyces cerevisiae (strain ATCC 204508 / S288c) GN=LEU4 PE=1 SV=1	LEU1_YEAST	?	2
123	40S ribosomal protein S14-A OS=Saccharomyces cerevisiae (strain ATCC 204508 / S288c) GN=RPS14A PE=1 SV=5	RS14A_YEAST (+1)	15 kDa	2
124	Homoaconitase, mitochondrial OS=Saccharomyces cerevisiae (strain ATCC 204508 / S288c) GN=LYS4 PE=1 SV=1	LYS4_YEAST	75 kDa	2
125	Cytochrome c1, heme protein, mitochondrial OS=Saccharomyces cerevisiae (strain ATCC 204508 / S288c) GN=CYT1 PE=1 SV=1	CY1_YEAST	34 kDa	2
126	Oxysterol-binding protein homolog 3 OS=Saccharomyces cerevisiae (strain ATCC 204508 / S288c) GN=OSH3 PE=1 SV=1	OSH3_YEAST	114 kDa	2
127	Nitrogen permease regulator 3 OS=Saccharomyces cerevisiae (strain ATCC 204508 / S288c) GN=NPR3 PE=1 SV=1	NPR3_YEAST	130 kDa	2
128	Oxysterol-binding protein homolog 2 OS=Saccharomyces cerevisiae (strain ATCC 204508 / S288c) GN=OSH2 PE=1 SV=1	OSH2_YEAST	146 kDa	2
129	Sphingolipid long chain base-responsive protein PIL1 OS=Saccharomyces cerevisiae (strain ATCC 204508 / S288c) GN=PIL1 PE=1 SV=1	PIL1_YEAST	38 kDa	2
130	Cobalt uptake protein COT1 OS=Saccharomyces cerevisiae (strain ATCC 204508 / S288c) GN=COT1 PE=1 SV=2	COT1_YEAST	48 kDa	2
131	Negative regulator of sporulation PMD1 OS=Saccharomyces cerevisiae (strain ATCC 204508 / S288c) GN=PMD1 PE=1 SV=1	PMD1_YEAST	195 kDa	2
132	Putative 2-hydroxyacid dehydrogenase YPL113C OS=Saccharomyces cerevisiae (strain ATCC 204508 / S288c) GN=YPL113C PE=2 SV=1	YP113_YEAST	45 kDa	2
133	UBP3-associated protein BRE5 OS=Saccharomyces cerevisiae (strain ATCC 204508 / S288c) GN=BRE5 PE=1 SV=1	BRE5_YEAST	58 kDa	2
134	78 kDa glucose-regulated protein homolog OS=Saccharomyces cerevisiae (strain ATCC 204508 / S288c) GN=KAR2 PE=1 SV=1	GRP78_YEAST	74 kDa	2
135	D-lactate dehydrogenase [cytochrome] 3 OS=Saccharomyces cerevisiae (strain ATCC 204508 / S288c) GN=DLD3 PE=1 SV=1	DLD3_YEAST	55 kDa	2
136	Uncharacterized protein YBR225W OS=Saccharomyces cerevisiae (strain ATCC 204508 / S288c) GN=YBR225W PE=1 SV=1	YB75_YEAST	101 kDa	2
137	Clustered mitochondria protein 1 OS=Saccharomyces cerevisiae (strain ATCC 204508 / S288c) GN=CLU1 PE=1 SV=1	CLU_YEAST	145 kDa	2
138	Alcohol dehydrogenase 4 OS=Saccharomyces cerevisiae (strain ATCC 204508 / S288c) GN=ADH4 PE=1 SV=3	ADH4_YEAST	41 kDa	2
139	Biotin synthase, mitochondrial OS=Saccharomyces cerevisiae (strain ATCC 204508 / S288c) GN=BIO2 PE=1 SV=2	BIOB_YEAST	42 kDa	2
140	60S ribosomal protein L11-A OS=Saccharomyces cerevisiae (strain ATCC 204508 / S288c) GN=RPL11A PE=1 SV=2	RL11A_YEAST (+1)	20 kDa	2
141	Protein SCP160 OS=Saccharomyces cerevisiae (strain ATCC 204508 / S288c) GN=SCP160 PE=1 SV=3	SC160_YEAST	135 kDa	2
142	40S ribosomal protein S28-A OS=Saccharomyces cerevisiae (strain ATCC 204508 / S288c) GN=RPS28A PE=1 SV=1	RS28A_YEAST (+1)	8 kDa	2
143	Chromatin modification-related protein YNG2 OS=Saccharomyces cerevisiae (strain ATCC 204508 / S288c) GN=YNG2 PE=1 SV=1	YNG2_YEAST	32 kDa	2
144	Uncharacterized abhydrolase domain-containing protein YGR015C OS=Saccharomyces cerevisiae (strain ATCC 204508 / S288c) GN=YGR015C PE=1 SV=1	YG19_YEAST	38 kDa	2
145	Serine/threonine-protein kinase KIN2 OS=Saccharomyces cerevisiae (strain ATCC 204508 / S288c) GN=KIN2 PE=1 SV=3	KIN2_YEAST	128 kDa	2
146	Protein WHI4 OS=Saccharomyces cerevisiae (strain ATCC 204508 / S288c) GN=WHI4 PE=1 SV=1	WHI4_YEAST	71 kDa	2
147	Guanine nucleotide-binding protein subunit beta-like protein OS=Saccharomyces cerevisiae (strain ATCC 204508 / S288c) GN=ASC1 PE=1 SV=4	GBLP_YEAST	35 kDa	2
148	Protein LDB19 OS=Saccharomyces cerevisiae (strain ATCC 204508 / S288c) GN=LDB19 PE=1 SV=1	LDB19_YEAST	90 kDa	2
149	40S ribosomal protein S8-A OS=Saccharomyces cerevisiae (strain ATCC 204508 / S288c) GN=RPS8A PE=1 SV=1	RS8A_YEAST	22 kDa	2
150	54S ribosomal protein L3, mitochondrial OS=Saccharomyces cerevisiae (strain ATCC 204508 / S288c) GN=MRPL3 PE=1 SV=2	RM03_YEAST	44 kDa	2
151	Aconitate hydratase, mitochondrial OS=Saccharomyces cerevisiae (strain ATCC 204508 / S288c) GN=ACO1 PE=1 SV=2	ACON_YEAST	85 kDa	1
152	Phosphoglycerate kinase OS=Saccharomyces cerevisiae (strain ATCC 204508 / S288c) GN=PGK1 PE=1 SV=2	PGK_YEAST	45 kDa	1
153	Dihydroxy-acid dehydratase, mitochondrial OS=Saccharomyces cerevisiae (strain ATCC 204508 / S288c) GN=ILV3 PE=1 SV=2	ILV3_YEAST	63 kDa	1
154	Plasma membrane ATPase 1 OS=Saccharomyces cerevisiae (strain ATCC 204508 / S288c) GN=PMA1 PE=1 SV=2	PMA1_YEAST	100 kDa	1
155	Ubiquitin-40S ribosomal protein S31 OS=Saccharomyces cerevisiae (strain ATCC 204508 / S288c) GN=RPS31 PE=1 SV=3	RS27A_YEAST	17 kDa	1
156	ADP,ATP carrier protein 2 OS=Saccharomyces cerevisiae (strain ATCC 204508 / S288c) GN=PET9 PE=1 SV=2	ADT2_YEAST	34 kDa	1
157	Protein AST1 OS=Saccharomyces cerevisiae (strain ATCC 204508 / S288c) GN=AST1 PE=1 SV=2	AST1_YEAST	48 kDa	1
158	Aminomethyltransferase, mitochondrial OS=Saccharomyces cerevisiae (strain ATCC 204508 / S288c) GN=GCV1 PE=1 SV=2	GCST_YEAST	44 kDa	1
159	Acetolactate synthase small subunit, mitochondrial OS=Saccharomyces cerevisiae (strain ATCC 204508 / S288c) GN=ILV6 PE=1 SV=2	ILV6_YEAST	34 kDa	1
160	Enoyl-[acyl-carrier protein] reductase [NADPH, B-specific], mitochondrial OS=Saccharomyces cerevisiae (strain ATCC 204508 / S288c) GN=ETR1 PE=1 SV=3	ETR1_YEAST	42 kDa	1
161	MAP-homologous protein 1 OS=Saccharomyces cerevisiae (strain ATCC 204508 / S288c) GN=MHP1 PE=1 SV=1	MHP1_YEAST	155 kDa	1
162	Protein RMD9-like, mitochondrial OS=Saccharomyces cerevisiae (strain ATCC 204508 / S288c) GN=YBR238C PE=1 SV=1	RMD9L_YEAST	84 kDa	1
163	Suppressor protein MPT5 OS=Saccharomyces cerevisiae (strain ATCC 204508 / S288c) GN=MPT5 PE=1 SV=2	MPT5_YEAST	95 kDa	1
164	10 kDa heat shock protein, mitochondrial OS=Saccharomyces cerevisiae (strain ATCC 204508 / S288c) GN=HSP10 PE=1 SV=1	CH10_YEAST	11 kDa	1
165	Isocitrate dehydrogenase [NAD] subunit 2, mitochondrial OS=Saccharomyces cerevisiae (strain ATCC 204508 / S288c) GN=IDH2 PE=1 SV=1	IDH2_YEAST	40 kDa	1
166	Aldehyde dehydrogenase 5, mitochondrial OS=Saccharomyces cerevisiae (strain ATCC 204508 / S288c) GN=ALD5 PE=1 SV=4	ALDH5_YEAST	57 kDa	1
167	RHO1 GDP-GTP exchange protein 2 OS=Saccharomyces cerevisiae (strain ATCC 204508 / S288c) GN=ROM2 PE=1 SV=1	ROM2_YEAST	153 kDa	1
168	Isocitrate dehydrogenase [NAD] subunit 1, mitochondrial OS=Saccharomyces cerevisiae (strain ATCC 204508 / S288c) GN=IDH1 PE=1 SV=2	IDH1_YEAST	39 kDa	1
169	Protein disulfide-isomerase OS=Saccharomyces cerevisiae (strain ATCC 204508 / S288c) GN=PDI1 PE=1 SV=2	PDI_YEAST	58 kDa	1
170	Mitochondrial peroxiredoxin PRX1 OS=Saccharomyces cerevisiae (strain ATCC 204508 / S288c) GN=PRX1 PE=1 SV=1	PRX1_YEAST	29 kDa	1
171	Meiotic sister-chromatid recombination protein 3 OS=Saccharomyces cerevisiae (strain ATCC 204508 / S288c) GN=MSC3 PE=1 SV=1	MSC3_YEAST	81 kDa	1
172	Homoisocitrate dehydrogenase, mitochondrial OS=Saccharomyces cerevisiae (strain ATCC 204508 / S288c) GN=LYS12 PE=1 SV=1	LYS12_YEAST	40 kDa	1
173	ATP synthase subunit 5, mitochondrial OS=Saccharomyces cerevisiae (strain ATCC 204508 / S288c) GN=ATP5 PE=1 SV=1	ATPO_YEAST	23 kDa	1
174	Epsin-5 OS=Saccharomyces cerevisiae (strain ATCC 204508 / S288c) GN=ENT5 PE=1 SV=1	ENT5_YEAST	47 kDa	1
175	60S ribosomal protein L13-B OS=Saccharomyces cerevisiae (strain ATCC 204508 / S288c) GN=RPL13B PE=1 SV=1	RL13B_YEAST	23 kDa	1
176	Fructose-bisphosphate aldolase OS=Saccharomyces cerevisiae (strain ATCC 204508 / S288c) GN=FBA1 PE=1 SV=3	ALF_YEAST	40 kDa	1
177	NADH kinase POS5, mitochondrial OS=Saccharomyces cerevisiae (strain ATCC 204508 / S288c) GN=POS5 PE=1 SV=2	POS5_YEAST	46 kDa	1
178	Flavohemoprotein OS=Saccharomyces cerevisiae (strain ATCC 204508 / S288c) GN=YHB1 PE=1 SV=2	FHP_YEAST	45 kDa	1
179	Branched-chain-amino-acid aminotransferase, mitochondrial OS=Saccharomyces cerevisiae (strain ATCC 204508 / S288c) GN=BAT1 PE=1 SV=1	BCA1_YEAST	44 kDa	1
180	Pyruvate decarboxylase isozyme 1 OS=Saccharomyces cerevisiae (strain ATCC 204508 / S288c) GN=PDC1 PE=1 SV=7	PDC1_YEAST	61 kDa	1
181	ATP synthase subunit gamma, mitochondrial OS=Saccharomyces cerevisiae (strain ATCC 204508 / S288c) GN=ATP3 PE=1 SV=1	ATPG_YEAST	34 kDa	1
182	Cytochrome c iso-1 OS=Saccharomyces cerevisiae (strain ATCC 204508 / S288c) GN=CYC1 PE=1 SV=2	CYC1_YEAST	12 kDa	1
183	tRNA N6-adenosine threonylcarbamoyltransferase, mitochondrial OS=Saccharomyces cerevisiae (strain ATCC 204508 / S288c) GN=QRI7 PE=1 SV=1	QRI7_YEAST	46 kDa	1
184	Hexokinase-1 OS=Saccharomyces cerevisiae (strain ATCC 204508 / S288c) GN=HXK1 PE=1 SV=2	HXKA_YEAST	54 kDa	1
185	Phenylacrylic acid decarboxylase 1, mitochondrial OS=Saccharomyces cerevisiae (strain ATCC 204508 / S288c) GN=PAD1 PE=1 SV=2	PAD1_YEAST	27 kDa	1
186	ARS-binding factor 2, mitochondrial OS=Saccharomyces cerevisiae (strain ATCC 204508 / S288c) GN=ABF2 PE=1 SV=1	ABF2_YEAST	22 kDa	1
187	Single-stranded DNA-binding protein RIM1, mitochondrial OS=Saccharomyces cerevisiae (strain ATCC 204508 / S288c) GN=RIM1 PE=1 SV=1	RIM1_YEAST	15 kDa	1
188	Protein ZEO1 OS=Saccharomyces cerevisiae (strain ATCC 204508 / S288c) GN=ZEO1 PE=1 SV=3	ZEO1_YEAST	13 kDa	1
189	Mitochondrial protein import protein ZIM17 OS=Saccharomyces cerevisiae (strain ATCC 204508 / S288c) GN=ZIM17 PE=1 SV=2	ZIM17_YEAST	20 kDa	1
190	40S ribosomal protein S7-A OS=Saccharomyces cerevisiae (strain ATCC 204508 / S288c) GN=RPS7A PE=1 SV=4	RS7A_YEAST	22 kDa	1
191	Inosine-5'-monophosphate dehydrogenase 2 OS=Saccharomyces cerevisiae (strain ATCC 204508 / S288c) GN=IMD2 PE=1 SV=1	IMDH2_YEAST	57 kDa	1
192	Protein SIS1 OS=Saccharomyces cerevisiae (strain ATCC 204508 / S288c) GN=SIS1 PE=1 SV=1	SIS1_YEAST	38 kDa	1
193	Phosphoglycerate mutase 1 OS=Saccharomyces cerevisiae (strain ATCC 204508 / S288c) GN=GPM1 PE=1 SV=3	PMG1_YEAST	28 kDa	1
194	Respiratory growth induced protein 2 OS=Saccharomyces cerevisiae (strain ATCC 204508 / S288c) GN=RGI2 PE=1 SV=1	RGI2_YEAST	19 kDa	1
195	Methionyl-tRNA formyltransferase, mitochondrial OS=Saccharomyces cerevisiae (strain ATCC 204508 / S288c) GN=FMT1 PE=1 SV=2	FMT_YEAST	45 kDa	1
196	DnaJ homolog 1, mitochondrial OS=Saccharomyces cerevisiae (strain ATCC 204508 / S288c) GN=MDJ1 PE=1 SV=1	MDJ1_YEAST	56 kDa	1
197	Regulatory protein MIG1 OS=Saccharomyces cerevisiae (strain ATCC 204508 / S288c) GN=MIG1 PE=1 SV=1	MIG1_YEAST	56 kDa	1
198	DNA-binding protein RAP1 OS=Saccharomyces cerevisiae (strain ATCC 204508 / S288c) GN=RAP1 PE=1 SV=2	RAP1_YEAST	92 kDa	1
199	Mitochondrial intermediate peptidase OS=Saccharomyces cerevisiae (strain ATCC 204508 / S288c) GN=OCT1 PE=1 SV=2	PMIP_YEAST	88 kDa	1
200	Nitrogen permease reactivator protein OS=Saccharomyces cerevisiae (strain ATCC 204508 / S288c) GN=NPR1 PE=1 SV=2	NPR1_YEAST	86 kDa	1
201	Amidophosphoribosyltransferase OS=Saccharomyces cerevisiae (strain ATCC 204508 / S288c) GN=ADE4 PE=1 SV=2	PUR1_YEAST	57 kDa	1
